# Supplementary material for: Genome analysis of Daldinia eschscholtzii strains UM 1400 and UM 1020, wood-decaying fungi isolated from human hosts
Source: BMC Genomics. 2015 Nov 18;16:966. doi: 10.1186/s12864-015-2200-2 (PMC4650942; doi:10.1186/s12864-015-2200-2)
Supplement: Additional file 1: Table S1. — Families of transposable elements identified in the genomes of Daldinia eschscholtzii UM 1400 and UM 1020​. Table S2. Information of the genome sequences used in phylogenomic and gene family analyses. Table S3. List of gene families and the distribution of the genes in each family among 11 Sordariomycetes fungi. Table S4. Gene families shared by both Daldinia eschscholtzii UM 1400 and UM 1020. Table S5. Number of CAZymes involved in plant polysaccharide degradation of 14 fungal genomes based on CAZyme database (used in Table 2). Table S6. List of predicted secondary metabolite backbone genes. Table S7. List of predicted genes encoding metallopeptidases (families M35 and M36) and subtilisin-like peptidases (subfamily S08A). Table S8. List of predicted genes encoding mitogen-activated protein kinase (MAPK) signaling components . Table S9. List of predicted genes encoding stress response proteins involved in adaptive responses to osmotic stress, pH stress, thermal stress, iron ion availability, nutrient stress, oxidative stress, and nitrosative stress for adaptation in harsh environment. (XLSX 1091 kb) [file 12864_2015_2200_MOESM1_ESM.xlsx]

## Sheet: Table S1
Table S1 Families of transposable elements in the genomes of Daldinia eschscholtzii UM 1400 and UM 1020
Family name	Class	UM 1400			UM 1020
		Number	Bases	Percentage of genome assembled	Number	Bases	Percentage of genome assembled
DDE_1	I	3	1011	2.82711e-05	3	945	2.66235e-05
gypsy	I	12	11037	0.000308633	13	9216	0.000259643
LINE	I	3	1977	5.52838e-05	3	903	2.54402e-05
ltr_Roo	I	-	-	-	1	585	1.64812e-05
TY1_Copia	I	15	19893	0.000556277	14	3747	0.000105564
cacta	II	7	801	2.23987e-05	11	1524	4.29357e-05
Crypton	II	-	-	-	1	144	4.05691e-06
hAT	II	2	831	2.32376e-05	2	1053	2.96662e-05
helitronORF	II	3	4512	0.000126171	4	4515	0.000127201
ISC1316	II	-	-	-	54	23238	0.000654685
mariner	II	-	-	-	2	1083	3.05114e-05
MuDR_A_B	II	7	3816	0.000106709	7	3024	8.51952e-05
Total		52	43878	0.00122698	115	49977	0.001408

## Sheet: Table S2
Table S2 Source and information of the genome sequences used for phylogenomic and gene families analyses
Fungal species	Class	Source	Link	Reference
Daldinia eschscholtzii EC12	Sordariomycetes	JGI	http://genome.jgi.doe.gov/DalEC12_1/DalEC12_1.home.html	Unpublished data
Hypoxylon sp. CI-4A	Sordariomycetes	JGI	http://genome.jgi.doe.gov/HypCI4A_1/HypCI4A_1.home.html	Unpublished data
Hypoxylon sp. CO27-5	Sordariomycetes	JGI	http://genome.jgi.doe.gov/HypCO275_1/HypCO275_1.home.html	Unpublished data
Hypoxylon sp. EC38	Sordariomycetes	JGI	http://genome.jgi.doe.gov/HypEC38_1/HypEC38_1.home.html	Unpublished data
Gaeumannomyces graminis var. tritici R3-111a-1	Sordariomycetes	Broad Institute	http://www.broadinstitute.org/annotation/genome/magnaporthe_comparative/MultiHome.html	Magnaporthe comparative Sequencing Project, Broad Institute of Harvard and MIT [http://www.broadinstitute.org/]
Magnaporthe poae ATCC 64411	Sordariomycetes	Broad Institute	http://www.broadinstitute.org/annotation/genome/magnaporthe_comparative/MultiHome.html	Magnaporthe comparative Sequencing Project, Broad Institute of Harvard and MIT [http://www.broadinstitute.org/]
Magnaporthe oryzae 70-15	Sordariomycetes	NCBI	http://www.ncbi.nlm.nih.gov/genome/62?project_id=1433	Dean RA, Talbot NJ, Ebbole DJ, Farman ML, Mitchell TK, Orbach MJ, Thon M, Kulkarni R, Xu J-R, Pan H, Read ND, Lee Y-H, Carbone I, Brown D, Oh YY, Donofrio N, Jeong JS, Soanes DM, Djonovic S, Kolomiets E, Rehmeyer C, Li W, Harding M, Kim S, Lebrun M-H, Bohnert H, Coughlan S, Butler J, Calvo S, Ma L-J, et al.: The genome sequence of the rice blast fungus Magnaporthe grisea. Nature 2005, 434:980–986.
Chaetomium globosum CBS148.51	Sordariomycetes	Broad Institute	http://www.broadinstitute.org/annotation/genome/chaetomium_globosum/Home.html	Chaetomium globosum Sequencing Project, Broad Institute of Harvard and MIT [http://www.broadinstitute.org/]
Chaetomium thermophilum var. thermophilum DSM 1495	Sordariomycetes	NCBI	http://www.ncbi.nlm.nih.gov/genome/2820?project_id=47065	Amlacher S, Sarges P, Flemming D, van Noort V, Kunze R, Devos DP, Arumugam M, Bork P, Hurt E: Insight into structure and assembly of the nuclear pore complex by utilizing the genome of a eukaryotic thermophile. Cell 2011, 146:277–289.
Pyrenophora teres f. teres 0-1 (Outgroup)	Dothideomycetes	NCBI	http://www.ncbi.nlm.nih.gov/genome/2995?project_id=66337	Ellwood SR, Liu Z, Syme R a, Lai Z, Hane JK, Keiper F, Moffat CS, Oliver RP, Friesen TL: A first genome assembly of the barley fungal pathogen Pyrenophora teres f. teres. Genome Biol 2010, 11:R109.
Pyrenophora tritici-repentis Pt-1C-BFP (Outgroup)	Dothideomycetes	Broad Institute	http://www.broadinstitute.org/annotation/genome/pyrenophora_tritici_repentis.3/Home.html	Pyrenophora tritici-repentis Sequencing Project, Broad Institute of Harvard and MIT [http://www.broadinstitute.org/]

## Sheet: Table S3
Table S3 List of gene families and the distribution of the genes in each families among 11 Sordariomycetes fungi
Families/ Clusters		DSM 1495	CBS148.51	UM 1020	UM 1400	EC12	R3-111a-1	CI-4A	CO27-5	EC38	ATCC 64411	70-15
SORD1	218	4	18	21	22	22	15	20	27	28	17	24
SORD2	136	-	133	-	-	-	1	-	1	-	1	-
SORD3	122	-	-	-	-	-	-	-	-	-	-	122
SORD4	109	1	95	1	2	2	1	1	1	1	3	1
SORD5	81	-	79	-	-	-	-	-	-	-	-	2
SORD6	76	4	5	7	8	7	8	6	7	7	6	11
SORD7	73	-	71	-	-	2	-	-	-	-	-	-
SORD8	70	1	59	1	1	2	1	-	1	1	1	2
SORD9	66	5	6	8	6	7	2	7	9	9	2	5
SORD10	63	-	-	-	-	-	63	-	-	-	-	-
SORD11	53	5	6	5	4	4	5	4	4	4	6	6
SORD12	53	2	9	5	5	5	4	3	5	6	4	5
SORD13	53	-	-	-	-	-	-	-	-	-	-	53
SORD14	50	4	4	5	5	5	4	5	5	6	3	4
SORD15	49	-	-	-	-	-	49	-	-	-	-	-
SORD16	40	-	3	4	3	3	8	3	3	3	4	6
SORD17	37	2	1	3	3	3	4	4	4	4	4	5
SORD18	36	4	3	4	4	3	4	1	2	3	4	4
SORD19	35	3	4	3	3	3	4	3	3	3	3	3
SORD20	35	1	1	4	4	4	3	4	4	4	3	3
SORD21	35	4	4	3	3	3	4	2	2	2	4	4
SORD22	34	1	2	4	4	4	2	4	4	4	3	2
SORD23	34	3	4	3	3	3	3	3	3	3	3	3
SORD24	32	2	1	4	4	4	2	4	4	4	2	1
SORD25	31	2	2	3	3	3	3	3	3	3	3	3
SORD26	31	-	-	2	2	2	6	2	2	2	5	8
SORD27	30	2	1	-	-	1	-	-	-	-	-	26
SORD28	29	3	2	3	3	3	2	3	3	3	2	2
SORD29	29	2	3	3	3	3	2	3	3	3	2	2
SORD30	29	-	1	3	3	3	2	5	5	5	1	1
SORD31	29	-	5	1	1	1	14	1	2	1	2	1
SORD32	28	2	2	2	2	2	5	2	2	2	4	3
SORD33	28	-	6	2	2	2	-	4	5	5	1	1
SORD34	27	-	-	-	-	-	1	-	-	-	-	26
SORD35	27	26	1	-	-	-	-	-	-	-	-	-
SORD36	27	1	24	-	1	1	-	-	-	-	-	-
SORD37	26	-	1	2	2	2	2	6	3	4	2	2
SORD38	26	-	2	3	3	4	1	3	4	4	-	2
SORD39	26	1	1	3	3	3	2	3	3	3	2	2
SORD40	25	1	1	4	4	4	1	4	3	2	1	-
SORD41	25	2	1	3	3	3	3	3	2	2	2	1
SORD42	25	2	14	2	2	-	2	1	-	-	-	2
SORD43	25	-	13	2	2	2	-	1	2	3	-	-
SORD44	24	1	2	2	2	2	2	2	2	2	2	5
SORD45	24	-	1	2	2	2	3	2	2	2	4	4
SORD46	23	2	3	2	2	2	2	2	2	2	2	2
SORD47	23	1	1	2	2	2	2	3	3	3	2	2
SORD48	23	1	2	2	2	2	2	2	3	3	2	2
SORD49	23	1	1	3	2	3	-	4	3	3	1	2
SORD50	23	1	3	2	2	2	2	2	2	2	3	2
SORD51	22	1	1	2	2	2	2	2	3	3	2	2
SORD52	22	2	2	2	2	2	2	2	2	2	2	2
SORD53	22	2	2	2	2	2	2	2	2	2	2	2
SORD54	22	2	2	2	2	2	2	2	2	2	2	2
SORD55	22	2	2	2	2	2	2	2	2	2	2	2
SORD56	22	2	2	2	2	2	2	2	2	2	2	2
SORD57	22	1	2	2	2	2	2	2	2	2	2	3
SORD58	22	1	1	2	2	2	2	3	2	2	2	3
SORD59	22	2	2	2	2	2	2	2	2	2	2	2
SORD60	22	2	2	2	2	2	2	2	2	2	2	2
SORD61	22	2	2	2	2	2	2	2	2	2	2	2
SORD62	22	2	2	2	2	2	2	2	2	2	2	2
SORD63	22	2	2	2	2	2	2	2	2	2	2	2
SORD64	22	-	2	-	1	1	5	2	3	2	5	1
SORD65	22	2	4	2	2	2	4	1	-	-	5	-
SORD66	22	2	2	2	2	2	2	2	2	2	2	2
SORD67	22	1	2	2	2	2	2	2	2	2	3	2
SORD68	21	1	2	2	2	2	2	2	2	2	2	2
SORD69	21	2	1	2	2	2	2	2	2	2	2	2
SORD70	21	2	1	2	2	2	2	2	2	2	2	2
SORD71	21	-	1	4	4	2	1	2	2	2	2	1
SORD72	21	2	2	2	2	2	2	2	2	2	1	2
SORD73	21	-	1	2	2	2	1	2	2	2	5	2
SORD74	21	2	1	2	2	2	2	2	2	2	2	2
SORD75	21	2	2	2	2	2	2	2	2	2	1	2
SORD76	21	1	2	2	2	2	2	2	2	2	2	2
SORD77	21	2	2	1	2	2	2	2	2	2	2	2
SORD78	21	2	2	1	2	2	2	2	2	2	2	2
SORD79	21	1	2	2	2	2	2	2	2	2	2	2
SORD80	21	2	1	2	2	2	2	2	2	2	2	2
SORD81	21	1	2	2	2	2	2	2	2	2	2	2
SORD82	21	2	2	2	2	2	2	2	1	2	2	2
SORD83	21	2	2	2	2	2	2	2	1	2	2	2
SORD84	21	1	2	2	2	2	2	2	2	2	2	2
SORD85	21	2	2	1	2	2	2	2	2	2	2	2
SORD86	20	2	2	2	2	2	1	2	2	2	1	2
SORD87	20	1	1	2	2	2	2	1	2	2	3	2
SORD88	20	1	2	2	3	3	1	2	2	2	1	1
SORD89	20	2	-	2	2	2	2	2	2	2	2	2
SORD90	20	1	2	1	1	1	3	2	2	2	1	4
SORD91	20	1	1	2	2	2	2	3	2	2	1	2
SORD92	20	11	1	1	1	1	1	1	1	1	1	-
SORD93	20	13	1	2	1	1	-	-	1	1	-	-
SORD94	20	20	-	-	-	-	-	-	-	-	-	-
SORD95	20	1	1	2	2	2	2	2	2	2	2	2
SORD96	20	-	7	1	1	1	6	-	1	1	1	1
SORD97	20	2	2	1	1	2	2	2	2	2	2	2
SORD98	20	2	2	1	1	2	2	2	2	2	2	2
SORD99	20	2	2	2	2	2	2	2	1	1	2	2
SORD100	20	2	2	1	2	2	2	2	2	2	1	2
SORD101	19	2	1	2	2	1	2	1	2	2	2	2
SORD102	19	1	2	2	2	2	1	2	2	2	1	2
SORD103	19	2	2	2	2	2	1	2	2	2	1	1
SORD104	19	-	-	2	2	2	3	2	2	2	2	2
SORD105	19	-	2	1	1	1	3	1	1	3	4	2
SORD106	19	1	3	3	3	3	1	2	1	1	1	-
SORD107	19	-	-	-	-	-	-	-	-	-	-	19
SORD108	19	1	2	2	2	2	2	1	2	2	2	1
SORD109	19	1	2	2	1	2	2	2	2	2	2	1
SORD110	19	2	2	2	2	1	2	1	1	2	2	2
SORD111	19	1	2	1	1	2	2	2	2	2	2	2
SORD112	19	-	1	2	2	2	2	2	2	2	2	2
SORD113	19	1	1	1	2	2	3	2	2	2	2	1
SORD114	19	2	1	1	1	2	2	2	2	2	2	2
SORD115	19	1	1	2	2	2	2	1	2	2	2	2
SORD116	18	1	2	2	2	2	1	2	2	2	1	1
SORD117	18	1	1	2	2	2	1	3	2	2	1	1
SORD118	18	-	-	2	2	2	2	1	-	2	5	2
SORD119	18	-	1	2	2	2	1	1	1	1	3	4
SORD120	18	-	-	1	1	1	1	1	1	2	1	9
SORD121	18	-	3	1	1	1	3	1	1	1	1	5
SORD122	18	1	2	1	1	1	1	1	2	2	2	4
SORD123	18	-	2	-	-	6	-	-	-	-	-	10
SORD124	18	1	2	1	1	1	2	2	2	2	2	2
SORD125	18	-	2	1	1	1	2	2	2	2	2	3
SORD126	18	1	2	1	1	2	2	2	2	2	1	2
SORD127	18	1	1	2	2	2	1	2	2	2	1	2
SORD128	18	2	2	1	2	2	1	2	2	2	1	1
SORD129	18	1	1	1	1	2	2	2	2	2	2	2
SORD130	17	1	1	2	2	2	1	2	2	2	1	1
SORD131	17	1	1	2	2	2	1	2	2	2	1	1
SORD132	17	1	1	2	2	2	1	2	2	2	1	1
SORD133	17	1	1	2	2	2	1	2	2	2	1	1
SORD134	17	-	1	3	3	3	-	3	2	2	-	-
SORD135	17	1	1	2	2	2	1	2	2	2	1	1
SORD136	17	-	-	-	-	-	-	-	-	-	-	17
SORD137	17	-	1	1	1	2	1	2	3	3	1	2
SORD138	17	1	2	2	2	2	1	2	2	2	-	1
SORD139	17	1	1	-	-	-	3	1	3	2	5	1
SORD140	17	-	1	1	1	2	3	1	1	1	4	2
SORD141	17	1	6	1	1	1	2	1	1	1	1	1
SORD142	17	1	1	2	2	2	1	2	2	2	1	1
SORD143	17	1	1	2	1	2	2	2	2	2	1	1
SORD144	17	1	1	2	2	2	1	2	2	2	1	1
SORD145	17	2	2	1	1	2	1	2	2	2	1	1
SORD146	17	1	1	1	1	1	3	1	1	1	3	3
SORD147	17	1	1	2	2	2	1	2	2	2	1	1
SORD148	17	1	2	1	1	1	2	1	3	1	3	1
SORD149	17	1	1	1	1	1	2	2	3	3	1	1
SORD150	16	-	1	2	2	2	1	2	2	2	1	1
SORD151	16	-	1	2	2	2	4	-	1	1	3	-
SORD152	16	-	1	2	2	2	1	2	2	2	1	1
SORD153	16	1	1	2	2	2	1	2	1	1	1	2
SORD154	16	1	1	1	1	1	1	2	3	3	1	1
SORD155	16	-	1	2	2	2	1	2	2	2	1	1
SORD156	16	-	1	-	-	1	5	1	2	3	1	2
SORD157	16	-	-	1	1	7	1	1	2	2	1	-
SORD158	16	-	-	-	-	-	-	-	-	-	-	16
SORD159	16	1	1	1	1	2	2	1	2	2	2	1
SORD160	16	1	1	2	2	2	2	2	1	1	1	1
SORD161	16	2	2	1	1	1	2	1	1	1	2	2
SORD162	16	1	1	1	2	2	1	2	2	2	1	1
SORD163	16	2	2	1	1	1	2	1	1	1	2	2
SORD164	16	1	1	1	1	2	1	3	2	2	1	1
SORD165	16	1	1	1	2	2	1	2	2	2	1	1
SORD166	16	1	1	1	2	2	1	2	2	2	1	1
SORD167	16	1	1	2	2	1	2	1	1	1	2	2
SORD168	15	1	1	2	2	2	1	1	1	1	2	1
SORD169	15	-	-	2	2	2	1	2	2	2	1	1
SORD170	15	1	1	2	2	1	1	3	1	1	1	1
SORD171	15	-	-	2	2	4	2	2	-	-	2	1
SORD172	15	-	1	2	2	2	-	2	3	3	-	-
SORD173	15	1	1	2	2	2	1	1	1	1	2	1
SORD174	15	1	1	1	1	1	2	1	1	1	2	3
SORD175	15	1	1	1	1	2	1	2	2	1	1	2
SORD176	15	-	-	2	2	2	2	1	1	1	2	2
SORD177	15	2	1	1	1	1	2	1	1	1	2	2
SORD178	15	1	2	1	1	1	2	1	1	1	2	2
SORD179	15	-	-	2	2	2	1	2	3	3	-	-
SORD180	15	1	2	1	1	1	1	1	2	2	2	1
SORD181	15	1	1	1	2	1	1	1	2	3	1	1
SORD182	15	-	1	2	2	2	1	2	1	2	1	1
SORD183	15	1	1	1	1	1	1	1	3	2	1	2
SORD184	15	-	1	1	1	1	2	3	1	1	2	2
SORD185	15	1	1	1	1	1	2	1	1	1	3	2
SORD186	15	-	7	-	-	-	6	1	-	-	1	-
SORD187	15	1	2	1	1	1	2	1	2	2	1	1
SORD188	15	-	1	-	-	-	13	-	-	-	-	1
SORD189	15	1	1	2	2	1	2	1	1	1	1	2
SORD190	15	1	2	1	1	1	2	1	1	1	2	2
SORD191	15	1	2	1	1	1	1	2	2	2	1	1
SORD192	15	1	1	1	1	2	1	2	2	2	1	1
SORD193	15	2	2	1	1	1	2	1	1	1	1	2
SORD194	15	1	2	1	1	1	2	1	1	1	2	2
SORD195	15	1	1	2	2	2	1	2	1	1	1	1
SORD196	15	1	2	1	1	1	2	1	1	1	2	2
SORD197	15	1	2	1	1	1	1	1	2	2	2	1
SORD198	15	1	1	2	1	2	2	1	1	1	1	2
SORD199	15	2	1	1	1	1	2	1	1	1	2	2
SORD200	15	1	1	1	1	2	1	1	2	2	2	1
SORD201	15	2	1	1	1	1	2	1	1	1	2	2
SORD202	15	1	1	1	1	1	2	1	2	1	2	2
SORD203	15	1	1	2	2	1	2	1	1	1	1	2
SORD204	14	-	1	2	2	2	-	2	2	2	-	1
SORD205	14	-	-	2	2	2	1	2	2	2	1	-
SORD206	14	1	1	1	1	1	2	1	1	1	2	2
SORD207	14	1	1	1	1	1	2	1	1	1	2	2
SORD208	14	1	1	1	1	1	1	1	2	2	1	2
SORD209	14	1	1	1	1	1	2	1	1	1	1	3
SORD210	14	-	-	2	2	2	-	2	2	2	-	2
SORD211	14	1	1	1	1	1	2	1	1	1	2	2
SORD212	14	1	1	1	1	1	1	1	1	1	1	4
SORD213	14	2	1	1	1	1	2	1	1	1	1	2
SORD214	14	1	1	1	1	1	2	1	1	1	1	3
SORD215	14	1	1	1	1	1	2	1	1	1	2	2
SORD216	14	1	1	1	1	1	1	1	1	1	1	4
SORD217	14	1	1	1	1	1	2	1	1	1	2	2
SORD218	14	1	2	1	1	1	1	1	1	1	1	3
SORD219	14	1	2	1	1	1	1	2	2	2	-	1
SORD220	14	1	1	1	1	1	1	2	2	2	1	1
SORD221	14	1	1	1	2	1	2	-	1	1	3	1
SORD222	14	2	1	1	1	1	1	2	2	1	2	-
SORD223	14	1	1	1	1	1	2	1	1	1	2	2
SORD224	14	1	1	1	1	1	3	1	1	1	2	1
SORD225	14	-	1	-	-	-	8	-	-	-	4	1
SORD226	14	1	1	1	1	1	3	1	1	1	2	1
SORD227	14	-	1	-	-	-	7	-	-	-	6	-
SORD228	14	1	1	1	1	1	2	1	1	1	3	1
SORD229	14	1	1	1	1	1	2	1	1	1	3	1
SORD230	14	2	1	2	1	2	1	3	1	1	-	-
SORD231	14	-	14	-	-	-	-	-	-	-	-	-
SORD232	14	1	11	-	-	-	1	-	-	-	-	1
SORD233	14	-	3	1	1	1	2	1	1	1	2	1
SORD234	14	-	3	1	1	1	4	1	1	1	1	-
SORD235	14	1	1	1	1	1	2	1	1	1	2	2
SORD236	14	1	1	2	1	1	3	1	1	1	1	1
SORD237	14	-	-	-	-	-	14	-	-	-	-	-
SORD238	14	1	2	1	1	1	2	1	1	1	1	2
SORD239	14	1	1	1	1	1	1	2	2	2	1	1
SORD240	14	1	1	1	1	1	1	2	2	2	1	1
SORD241	14	1	1	2	2	2	1	2	1	1	-	1
SORD242	14	-	2	1	1	1	1	1	3	3	-	1
SORD243	14	-	1	2	3	2	-	1	1	2	1	1
SORD244	14	1	1	1	1	1	1	2	2	2	1	1
SORD245	14	1	1	2	2	2	1	1	1	1	1	1
SORD246	14	1	1	1	1	1	2	1	1	1	2	2
SORD247	14	1	1	1	1	1	2	1	1	1	2	2
SORD248	14	1	1	1	1	1	2	1	1	1	2	2
SORD249	14	1	1	1	1	1	2	1	1	1	2	2
SORD250	14	1	1	1	1	1	2	1	1	1	2	2
SORD251	14	1	1	1	1	1	2	1	1	1	2	2
SORD252	14	1	1	1	1	1	2	1	1	1	2	2
SORD253	14	1	1	1	1	1	2	1	2	2	-	2
SORD254	14	-	1	2	2	2	1	2	1	1	1	1
SORD255	14	-	2	1	1	1	2	1	2	1	2	1
SORD256	14	1	1	1	1	1	2	1	1	1	2	2
SORD257	14	1	3	1	1	1	1	1	1	1	2	1
SORD258	14	1	1	2	1	1	1	2	1	2	1	1
SORD259	14	1	-	2	1	1	1	2	2	2	1	1
SORD260	14	-	1	2	2	1	1	1	2	2	1	1
SORD261	14	1	1	1	1	1	2	1	2	2	1	1
SORD262	14	1	1	1	1	1	1	2	2	2	1	1
SORD263	14	2	1	1	1	1	2	1	1	1	2	1
SORD264	14	1	2	1	1	1	2	1	1	1	2	1
SORD265	13	-	1	2	2	2	-	2	2	2	-	-
SORD266	13	-	1	2	2	2	-	1	1	2	-	2
SORD267	13	-	-	2	2	2	2	1	1	1	1	1
SORD268	13	1	2	1	1	1	1	1	1	1	1	2
SORD269	13	1	1	1	1	1	2	1	1	1	1	2
SORD270	13	-	1	1	1	1	2	1	2	2	-	2
SORD271	13	1	1	1	1	1	2	1	1	1	1	2
SORD272	13	1	1	1	1	1	2	1	1	1	1	2
SORD273	13	-	-	1	1	1	1	1	1	1	1	5
SORD274	13	1	1	1	1	1	2	1	1	1	1	2
SORD275	13	1	1	1	1	1	2	1	1	1	1	2
SORD276	13	1	1	1	1	1	2	1	1	1	1	2
SORD277	13	1	1	1	1	1	2	1	1	1	1	2
SORD278	13	1	1	1	1	1	1	1	1	1	2	2
SORD279	13	1	1	1	1	1	2	1	1	1	1	2
SORD280	13	1	1	1	1	1	2	1	1	1	1	2
SORD281	13	1	1	1	1	1	2	1	1	1	1	2
SORD282	13	-	-	1	1	6	-	2	-	-	1	2
SORD283	13	1	1	1	1	1	2	1	1	1	1	2
SORD284	13	-	1	1	1	1	2	1	1	1	2	2
SORD285	13	1	1	1	1	1	2	1	1	1	1	2
SORD286	13	1	2	1	1	1	1	1	1	1	1	2
SORD287	13	1	1	1	1	1	2	1	1	1	1	2
SORD288	13	1	1	1	1	1	1	1	1	1	1	3
SORD289	13	1	-	1	1	1	2	1	1	1	2	2
SORD290	13	1	1	1	1	1	1	1	2	2	1	1
SORD291	13	1	1	1	1	1	1	1	2	2	1	1
SORD292	13	-	1	1	1	1	1	2	2	2	1	1
SORD293	13	-	-	2	2	2	1	2	2	2	-	-
SORD294	13	1	1	1	1	1	1	1	2	2	1	1
SORD295	13	1	1	1	1	1	1	1	2	2	1	1
SORD296	13	-	-	1	1	1	1	1	2	2	2	2
SORD297	13	1	1	1	1	1	1	1	1	1	3	1
SORD298	13	1	1	1	1	1	2	1	1	1	2	1
SORD299	13	1	1	1	1	1	1	1	1	1	3	1
SORD300	13	1	1	2	1	1	1	1	1	1	2	1
SORD301	13	1	1	1	1	1	1	1	1	1	3	1
SORD302	13	1	1	1	1	1	2	1	1	1	2	1
SORD303	13	1	1	1	1	1	1	1	1	1	3	1
SORD304	13	1	1	2	1	1	1	1	1	1	2	1
SORD305	13	1	1	1	1	1	2	1	1	1	2	1
SORD306	13	1	1	1	1	1	2	1	1	1	2	1
SORD307	13	1	1	1	1	1	1	1	1	1	3	1
SORD308	13	1	1	1	1	1	2	1	1	1	2	1
SORD309	13	1	1	1	1	1	1	1	1	1	3	1
SORD310	13	1	1	1	1	1	1	1	1	1	3	1
SORD311	13	1	1	1	1	1	2	1	1	1	2	1
SORD312	13	-	1	1	1	1	2	1	2	2	2	-
SORD313	13	-	1	1	1	1	2	1	1	1	3	1
SORD314	13	1	1	1	1	1	1	1	2	1	2	1
SORD315	13	1	1	1	1	1	2	1	1	1	2	1
SORD316	13	1	1	1	1	2	1	2	1	1	1	1
SORD317	13	1	3	1	1	1	1	1	1	1	-	2
SORD318	13	-	2	1	1	1	2	1	1	1	2	1
SORD319	13	2	2	1	1	1	1	1	1	1	1	1
SORD320	13	1	2	1	1	1	2	1	1	1	1	1
SORD321	13	1	1	1	1	1	3	1	1	1	1	1
SORD322	13	1	1	1	1	1	3	1	1	1	1	1
SORD323	13	-	1	1	1	1	3	1	1	1	1	2
SORD324	13	1	1	1	1	1	3	-	1	1	2	1
SORD325	13	1	1	1	1	1	2	1	1	1	2	1
SORD326	13	-	-	1	1	1	4	1	1	1	2	1
SORD327	13	2	2	1	1	1	1	1	1	1	1	1
SORD328	13	2	2	1	1	1	1	1	1	1	1	1
SORD329	13	1	1	1	1	1	2	1	1	1	2	1
SORD330	13	-	1	2	2	2	-	2	1	2	-	1
SORD331	13	1	2	1	2	1	2	1	1	1	-	1
SORD332	13	-	-	2	2	2	1	1	1	1	2	1
SORD333	13	2	2	1	1	1	1	1	1	1	1	1
SORD334	13	1	1	1	1	1	2	1	1	1	1	2
SORD335	13	1	1	1	1	1	2	1	1	1	1	2
SORD336	13	1	1	1	1	1	1	1	2	2	1	1
SORD337	13	1	2	1	1	1	2	1	1	1	1	1
SORD338	13	1	1	1	1	1	1	1	1	1	2	2
SORD339	13	-	1	1	1	1	2	1	1	1	2	2
SORD340	13	1	2	1	1	1	1	1	1	1	1	2
SORD341	13	1	1	1	1	1	1	2	2	2	-	1
SORD342	13	1	1	1	1	1	2	1	1	1	2	1
SORD343	13	1	2	1	1	1	1	1	1	1	1	2
SORD344	13	1	1	1	1	1	2	1	1	1	1	2
SORD345	13	1	2	-	1	1	2	1	1	1	2	1
SORD346	13	1	1	2	1	1	1	1	1	1	2	1
SORD347	13	1	1	1	1	1	2	1	1	1	2	1
SORD348	13	-	2	1	1	1	2	1	1	1	1	2
SORD349	13	1	1	1	1	1	2	1	1	1	1	2
SORD350	13	1	2	1	1	2	1	1	1	1	1	1
SORD351	13	1	1	1	1	1	1	1	2	2	1	1
SORD352	13	1	1	1	1	1	2	1	1	1	2	1
SORD353	13	1	-	1	1	2	1	1	2	2	1	1
SORD354	13	1	1	1	1	1	1	1	2	2	1	1
SORD355	13	1	1	1	1	1	2	1	1	1	2	1
SORD356	13	1	1	1	1	1	2	1	1	1	2	1
SORD357	13	2	2	1	1	1	1	1	1	1	1	1
SORD358	13	-	1	1	1	1	2	1	1	1	2	2
SORD359	13	-	2	2	2	1	1	1	2	1	-	1
SORD360	13	-	1	1	1	1	1	2	2	2	1	1
SORD361	13	1	1	2	1	1	1	1	2	1	1	1
SORD362	13	-	1	1	1	1	1	2	2	2	1	1
SORD363	13	2	2	1	1	1	1	1	1	1	1	1
SORD364	13	1	1	1	1	1	2	1	1	1	1	2
SORD365	13	1	1	1	1	1	2	1	1	1	1	2
SORD366	13	1	1	1	1	1	1	1	1	1	2	2
SORD367	13	1	1	1	1	1	2	1	1	1	1	2
SORD368	13	1	1	2	1	1	1	1	1	1	2	1
SORD369	13	1	1	1	1	1	2	1	1	1	2	1
SORD370	13	1	-	2	1	1	2	1	1	1	1	2
SORD371	13	1	1	1	1	2	1	1	1	2	1	1
SORD372	13	1	1	1	1	1	2	1	1	1	2	1
SORD373	13	-	-	1	1	1	1	1	2	3	1	2
SORD374	13	1	1	1	1	1	1	1	2	2	1	1
SORD375	13	-	1	1	1	1	1	2	2	2	1	1
SORD376	13	2	2	1	1	1	1	1	1	1	1	1
SORD377	13	1	1	2	1	2	1	1	1	1	1	1
SORD378	13	1	1	2	1	1	1	1	1	1	2	1
SORD379	13	1	1	1	3	1	1	1	1	1	1	1
SORD380	13	1	1	1	1	1	1	1	2	2	1	1
SORD381	13	-	1	1	1	1	2	1	1	1	2	2
SORD382	13	1	1	1	1	1	2	1	1	1	1	2
SORD383	13	1	1	2	1	2	1	1	1	1	1	1
SORD384	13	-	1	1	1	1	2	1	1	1	2	2
SORD385	12	-	1	2	2	2	-	2	1	2	-	-
SORD386	12	-	-	2	2	2	-	2	2	2	-	-
SORD387	12	-	-	2	2	2	-	2	1	1	1	1
SORD388	12	-	1	1	1	1	1	1	1	1	1	3
SORD389	12	1	1	1	1	1	1	1	1	1	1	2
SORD390	12	1	1	1	1	1	1	1	1	1	1	2
SORD391	12	1	1	1	1	1	1	1	1	1	1	2
SORD392	12	1	1	1	1	1	1	1	1	1	1	2
SORD393	12	1	1	1	1	1	1	1	1	1	1	2
SORD394	12	1	1	1	1	1	1	1	1	1	1	2
SORD395	12	1	1	1	1	1	1	1	1	1	1	2
SORD396	12	1	1	1	1	1	1	1	1	1	1	2
SORD397	12	1	1	1	1	1	1	1	1	1	1	2
SORD398	12	1	1	1	1	1	1	1	1	1	1	2
SORD399	12	1	1	1	1	1	1	1	1	1	1	2
SORD400	12	1	1	1	1	1	1	1	1	1	1	2
SORD401	12	-	1	1	1	1	1	1	1	1	1	3
SORD402	12	1	1	2	1	1	1	1	1	-	1	2
SORD403	12	1	1	1	1	1	1	1	1	1	1	2
SORD404	12	1	1	1	1	1	1	1	1	1	1	2
SORD405	12	1	1	1	1	1	1	1	1	1	1	2
SORD406	12	1	1	1	1	1	1	1	1	1	1	2
SORD407	12	1	1	1	1	1	1	1	1	1	1	2
SORD408	12	1	1	1	1	1	1	1	1	1	1	2
SORD409	12	1	1	1	1	1	1	1	1	1	1	2
SORD410	12	1	1	1	1	1	1	1	1	1	1	2
SORD411	12	1	1	1	1	1	1	1	1	1	1	2
SORD412	12	1	1	1	1	1	1	1	1	1	1	2
SORD413	12	1	1	1	1	1	1	1	1	1	1	2
SORD414	12	1	1	1	1	1	1	1	1	1	1	2
SORD415	12	1	1	1	1	1	1	1	1	1	1	2
SORD416	12	1	1	1	1	1	1	1	1	1	1	2
SORD417	12	1	1	1	1	1	1	1	1	1	1	2
SORD418	12	1	1	1	1	1	1	1	1	1	1	2
SORD419	12	1	1	1	1	1	1	1	1	1	1	2
SORD420	12	1	1	1	1	1	1	1	1	1	1	2
SORD421	12	1	1	1	1	1	1	1	1	1	-	3
SORD422	12	1	1	1	1	1	1	1	1	1	1	2
SORD423	12	1	1	1	1	1	1	1	1	1	1	2
SORD424	12	1	1	1	1	1	1	1	1	1	1	2
SORD425	12	-	1	1	1	1	2	1	1	1	1	2
SORD426	12	1	1	1	1	1	1	1	1	1	1	2
SORD427	12	1	1	1	1	1	1	1	1	1	1	2
SORD428	12	1	1	1	1	1	1	1	1	1	1	2
SORD429	12	-	-	1	1	1	-	1	3	3	-	2
SORD430	12	1	1	1	1	1	1	1	1	1	1	2
SORD431	12	1	1	1	1	1	1	1	1	1	1	2
SORD432	12	1	1	1	1	1	1	1	1	1	1	2
SORD433	12	1	1	1	1	1	1	1	1	1	1	2
SORD434	12	1	1	1	1	1	1	1	1	1	1	2
SORD435	12	1	1	1	1	1	1	1	1	1	1	2
SORD436	12	1	1	1	1	1	1	1	1	1	1	2
SORD437	12	1	1	1	1	1	1	1	1	1	1	2
SORD438	12	1	1	1	1	1	1	-	1	1	1	3
SORD439	12	1	1	1	1	1	1	1	1	1	1	2
SORD440	12	1	1	1	1	1	1	1	1	1	1	2
SORD441	12	1	1	1	1	1	1	1	1	1	-	3
SORD442	12	1	1	1	1	1	1	1	1	1	1	2
SORD443	12	1	1	1	1	1	1	1	1	1	1	2
SORD444	12	1	1	1	1	1	1	1	1	1	1	2
SORD445	12	1	1	1	1	1	1	1	1	1	1	2
SORD446	12	1	1	1	1	1	1	1	2	2	1	-
SORD447	12	-	1	1	1	1	1	1	3	2	1	-
SORD448	12	2	1	1	1	1	1	1	1	1	1	1
SORD449	12	2	1	1	1	1	1	1	1	1	1	1
SORD450	12	1	1	1	1	1	1	1	1	1	2	1
SORD451	12	1	1	1	1	1	1	1	1	1	2	1
SORD452	12	1	1	1	1	1	1	1	1	1	2	1
SORD453	12	1	1	1	1	1	1	1	1	1	2	1
SORD454	12	1	1	1	1	1	1	1	1	1	2	1
SORD455	12	1	1	1	1	1	1	1	1	1	2	1
SORD456	12	1	1	1	1	1	1	1	1	1	2	1
SORD457	12	1	1	1	1	1	1	1	1	1	2	1
SORD458	12	1	1	1	1	1	1	1	1	1	2	1
SORD459	12	1	1	1	1	1	1	1	1	1	2	1
SORD460	12	1	1	1	1	1	1	1	1	1	2	1
SORD461	12	1	1	1	1	1	1	1	1	1	2	1
SORD462	12	1	1	1	1	1	1	1	1	1	2	1
SORD463	12	1	1	1	1	1	1	1	1	1	2	1
SORD464	12	1	1	1	1	1	1	1	1	1	2	1
SORD465	12	-	1	1	1	1	2	1	1	1	3	-
SORD466	12	1	1	1	1	1	1	1	1	1	2	1
SORD467	12	-	-	1	1	1	2	1	1	1	3	1
SORD468	12	-	-	1	1	1	2	1	1	1	3	1
SORD469	12	1	1	1	1	1	1	1	1	1	2	1
SORD470	12	1	1	1	1	1	1	1	1	1	2	1
SORD471	12	1	1	1	1	1	1	1	1	1	2	1
SORD472	12	1	1	1	1	1	1	1	1	1	2	1
SORD473	12	1	1	1	1	1	1	1	1	1	2	1
SORD474	12	1	1	1	1	1	1	1	1	1	2	1
SORD475	12	1	1	1	1	1	1	1	1	1	2	1
SORD476	12	1	1	1	1	1	1	1	1	1	2	1
SORD477	12	1	1	1	1	1	1	1	1	1	2	1
SORD478	12	1	1	1	1	1	1	1	1	1	2	1
SORD479	12	1	1	1	1	1	1	1	1	1	2	1
SORD480	12	-	1	-	-	-	4	-	1	1	4	1
SORD481	12	1	1	1	1	1	1	1	1	1	2	1
SORD482	12	1	1	1	1	1	1	1	1	1	2	1
SORD483	12	1	1	1	1	1	1	1	1	1	2	1
SORD484	12	1	1	1	1	1	1	1	1	1	2	1
SORD485	12	1	1	1	1	1	1	1	1	1	2	1
SORD486	12	1	1	1	1	1	1	1	1	1	2	1
SORD487	12	1	1	1	1	1	1	1	1	1	2	1
SORD488	12	1	1	1	1	1	1	1	1	1	2	1
SORD489	12	1	1	1	1	1	1	1	1	1	2	1
SORD490	12	1	1	1	1	1	1	1	1	1	2	1
SORD491	12	1	1	1	1	1	1	1	1	1	2	1
SORD492	12	-	2	-	-	-	3	-	1	1	4	1
SORD493	12	1	1	1	1	1	1	1	1	1	2	1
SORD494	12	-	1	1	1	1	1	1	2	2	2	-
SORD495	12	1	1	1	1	1	1	1	1	1	2	1
SORD496	12	1	1	1	1	1	1	1	1	1	2	1
SORD497	12	1	1	1	1	1	1	1	1	1	2	1
SORD498	12	1	1	1	1	1	1	1	1	1	2	1
SORD499	12	1	1	1	1	1	1	1	1	1	2	1
SORD500	12	1	1	1	1	1	1	1	1	1	2	1
SORD501	12	1	1	1	1	1	1	1	1	1	2	1
SORD502	12	1	1	1	1	1	1	1	1	1	2	1
SORD503	12	1	1	1	1	1	1	1	1	1	2	1
SORD504	12	1	1	1	1	1	1	1	1	1	2	1
SORD505	12	-	1	1	1	1	2	2	1	1	2	-
SORD506	12	1	1	1	1	1	1	1	1	1	2	1
SORD507	12	1	1	1	1	1	1	1	1	1	2	1
SORD508	12	-	-	2	2	3	1	-	1	1	2	-
SORD509	12	1	1	1	1	1	1	1	1	1	2	1
SORD510	12	1	1	1	1	1	1	1	1	1	2	1
SORD511	12	1	1	1	1	1	1	1	1	1	2	1
SORD512	12	1	1	1	1	1	1	2	1	1	1	1
SORD513	12	1	1	1	1	1	1	2	1	1	1	1
SORD514	12	-	1	1	1	1	2	3	1	1	1	-
SORD515	12	1	2	1	1	1	1	1	1	1	1	1
SORD516	12	-	7	-	-	-	3	-	1	1	-	-
SORD517	12	1	2	1	1	1	1	1	1	1	1	1
SORD518	12	1	2	1	1	1	1	1	1	1	1	1
SORD519	12	1	1	2	1	2	1	2	1	1	-	-
SORD520	12	1	2	1	1	1	1	1	1	1	1	1
SORD521	12	1	1	1	1	1	2	1	1	1	1	1
SORD522	12	1	1	1	1	1	2	1	1	1	1	1
SORD523	12	1	1	1	1	1	2	1	1	1	1	1
SORD524	12	1	1	1	1	1	2	1	1	1	1	1
SORD525	12	1	1	1	1	1	2	1	1	1	1	1
SORD526	12	1	1	1	1	1	2	1	1	1	1	1
SORD527	12	1	1	1	1	1	2	1	1	1	1	1
SORD528	12	1	1	1	1	1	2	1	1	1	1	1
SORD529	12	1	1	1	1	1	2	1	1	1	1	1
SORD530	12	1	1	1	1	1	2	1	1	1	1	1
SORD531	12	1	1	1	1	1	2	1	1	1	1	1
SORD532	12	1	1	1	1	1	2	1	1	1	1	1
SORD533	12	-	-	-	-	-	12	-	-	-	-	-
SORD534	12	1	1	1	1	1	2	1	1	1	1	1
SORD535	12	1	1	1	1	1	2	1	1	1	1	1
SORD536	12	1	1	1	1	1	2	1	1	1	1	1
SORD537	12	1	1	1	1	1	2	1	1	1	1	1
SORD538	12	-	1	1	1	1	2	1	1	1	2	1
SORD539	12	1	1	1	1	1	2	1	1	1	1	1
SORD540	12	1	1	1	1	1	2	1	1	1	1	1
SORD541	12	1	1	1	1	1	2	1	1	1	1	1
SORD542	12	1	1	1	1	1	2	1	1	1	1	1
SORD543	12	1	1	1	1	1	2	1	1	1	1	1
SORD544	12	1	1	1	1	1	2	1	1	1	1	1
SORD545	12	1	1	1	1	1	2	1	1	1	1	1
SORD546	12	1	1	1	1	1	2	1	1	1	1	1
SORD547	12	1	1	1	1	1	2	1	1	1	1	1
SORD548	12	1	1	1	1	1	2	1	1	1	1	1
SORD549	12	1	1	1	1	1	2	1	1	1	1	1
SORD550	12	1	1	1	1	1	2	1	1	1	1	1
SORD551	12	1	1	1	1	1	2	1	1	1	1	1
SORD552	12	1	1	1	1	1	2	1	1	1	1	1
SORD553	12	1	1	1	1	1	2	1	1	1	1	1
SORD554	12	1	1	1	1	1	2	1	1	1	1	1
SORD555	12	1	1	1	1	1	2	1	1	1	1	1
SORD556	12	1	1	1	1	1	2	1	1	1	1	1
SORD557	12	1	1	1	1	1	2	1	1	1	1	1
SORD558	12	1	1	1	1	1	2	1	1	1	1	1
SORD559	12	1	1	1	1	1	2	1	1	1	1	1
SORD560	12	1	1	1	1	1	2	1	1	1	1	1
SORD561	12	1	1	1	1	1	2	1	1	1	1	1
SORD562	12	1	1	1	1	1	2	1	1	1	1	1
SORD563	12	1	1	1	1	1	2	1	1	1	1	1
SORD564	12	1	1	1	1	1	2	1	1	1	1	1
SORD565	12	1	1	1	1	1	2	1	1	1	1	1
SORD566	12	1	1	1	1	1	2	1	1	1	1	1
SORD567	12	1	1	1	1	1	2	1	1	1	1	1
SORD568	12	1	1	1	1	1	2	1	1	1	1	1
SORD569	12	1	1	1	1	1	2	1	1	1	1	1
SORD570	12	1	1	1	1	1	2	1	1	1	1	1
SORD571	12	1	1	1	1	1	2	1	1	1	1	1
SORD572	12	1	1	1	1	1	2	1	1	1	1	1
SORD573	12	-	1	1	1	1	2	1	1	1	1	2
SORD574	12	1	1	1	1	1	2	1	1	1	1	1
SORD575	12	1	2	1	1	1	2	1	1	1	-	1
SORD576	12	1	1	1	1	1	2	1	1	1	1	1
SORD577	12	1	1	1	1	1	2	1	1	1	1	1
SORD578	12	1	1	1	1	1	2	1	1	1	1	1
SORD579	12	1	1	1	1	1	2	1	1	1	1	1
SORD580	12	1	1	1	1	1	2	1	1	1	1	1
SORD581	12	1	1	1	1	1	2	1	1	1	2	-
SORD582	12	1	1	1	1	1	2	1	1	1	1	1
SORD583	12	1	1	1	1	1	2	1	1	1	1	1
SORD584	12	1	1	1	1	1	2	1	1	1	1	1
SORD585	12	1	1	1	1	1	2	1	1	1	1	1
SORD586	12	1	1	1	1	1	2	1	1	1	1	1
SORD587	12	1	1	1	1	1	2	1	1	1	1	1
SORD588	12	1	1	1	1	1	2	1	1	1	1	1
SORD589	12	1	1	1	1	1	2	1	1	1	1	1
SORD590	12	1	1	1	1	1	2	1	1	1	1	1
SORD591	12	1	1	1	1	1	2	1	1	1	1	1
SORD592	12	1	1	1	1	1	2	1	1	1	1	1
SORD593	12	1	1	1	1	1	2	1	1	1	1	1
SORD594	12	1	1	1	1	1	2	1	1	1	1	1
SORD595	12	1	1	1	1	1	2	1	1	1	1	1
SORD596	12	1	1	1	1	1	2	1	1	1	1	1
SORD597	12	1	1	1	1	1	2	1	1	1	1	1
SORD598	12	1	1	1	1	1	2	1	1	1	1	1
SORD599	12	1	1	1	1	1	2	1	1	1	1	1
SORD600	12	1	1	1	1	1	2	1	1	1	1	1
SORD601	12	1	1	1	1	1	2	1	1	1	1	1
SORD602	12	1	1	1	1	2	1	1	1	1	1	1
SORD603	12	1	1	1	1	2	1	1	1	1	1	1
SORD604	12	1	-	1	1	1	1	2	2	2	1	-
SORD605	12	-	-	2	2	2	1	-	1	1	2	1
SORD606	12	-	-	1	1	1	1	1	2	2	2	1
SORD607	12	-	-	1	1	1	1	1	2	2	2	1
SORD608	12	1	1	2	1	1	1	1	1	1	1	1
SORD609	12	1	1	2	1	1	1	1	1	1	1	1
SORD610	12	1	1	2	1	1	1	1	1	1	1	1
SORD611	12	1	1	1	1	1	1	1	1	1	2	1
SORD612	12	1	2	-	1	1	1	1	1	1	2	1
SORD613	12	1	1	1	1	1	2	1	1	1	1	1
SORD614	12	2	1	1	1	1	1	1	1	1	1	1
SORD615	12	1	1	2	1	1	1	1	1	1	1	1
SORD616	12	1	1	1	1	1	2	1	1	1	1	1
SORD617	12	1	1	1	1	1	1	1	1	1	2	1
SORD618	12	1	1	1	1	1	1	1	1	1	2	1
SORD619	12	1	1	1	1	1	2	1	1	1	1	1
SORD620	12	1	1	1	1	1	1	1	1	2	1	1
SORD621	12	1	1	1	1	1	2	1	1	1	1	1
SORD622	12	1	1	2	1	1	1	1	1	1	1	1
SORD623	12	1	1	1	1	1	1	1	2	1	1	1
SORD624	12	1	1	1	1	2	1	1	1	1	1	1
SORD625	12	-	1	1	1	1	1	1	2	2	1	1
SORD626	12	-	-	2	2	2	1	1	1	1	1	1
SORD627	12	1	1	1	1	1	1	1	1	1	2	1
SORD628	12	-	1	1	1	1	2	1	1	1	2	1
SORD629	12	1	1	1	1	1	1	1	1	1	2	1
SORD630	12	1	1	1	1	1	1	2	1	1	1	1
SORD631	12	1	1	1	1	1	1	1	1	1	1	2
SORD632	12	-	-	1	1	1	2	1	1	1	3	1
SORD633	12	1	1	1	1	1	1	1	1	1	2	1
SORD634	12	1	1	2	1	1	1	1	1	1	1	1
SORD635	12	1	1	1	1	1	1	1	1	1	2	1
SORD636	12	1	2	1	1	1	1	1	1	1	1	1
SORD637	12	2	1	1	1	1	1	1	1	1	1	1
SORD638	12	1	1	1	1	1	1	1	1	1	2	1
SORD639	12	2	1	1	1	1	1	1	1	1	1	1
SORD640	12	1	1	1	1	1	1	1	1	1	2	1
SORD641	12	-	2	1	1	1	2	1	1	1	1	1
SORD642	12	1	1	2	1	1	1	1	1	1	1	1
SORD643	12	1	2	1	1	1	2	-	1	1	1	1
SORD644	12	1	2	1	1	1	1	1	1	1	1	1
SORD645	12	1	2	1	1	1	1	1	1	1	1	1
SORD646	12	1	1	2	1	1	1	1	1	1	1	1
SORD647	12	1	1	2	1	1	1	1	1	1	1	1
SORD648	12	1	1	1	1	1	1	1	1	2	1	1
SORD649	12	1	1	1	1	1	1	1	1	1	2	1
SORD650	12	1	1	2	1	1	1	1	1	1	1	1
SORD651	12	1	2	1	1	1	1	1	1	1	1	1
SORD652	12	-	1	1	1	1	2	1	1	1	2	1
SORD653	12	1	1	2	1	1	1	1	1	1	1	1
SORD654	12	-	1	2	1	1	1	1	1	2	1	1
SORD655	12	1	1	1	1	1	2	1	1	1	1	1
SORD656	12	1	1	1	2	1	1	1	1	1	1	1
SORD657	12	-	-	1	1	1	2	1	1	1	2	2
SORD658	12	-	-	1	1	2	-	2	3	3	-	-
SORD659	12	1	1	1	1	1	1	1	1	1	1	2
SORD660	12	1	1	1	1	1	2	1	1	1	1	1
SORD661	12	1	1	1	2	1	1	1	1	1	1	1
SORD662	12	1	1	2	1	1	1	1	1	1	1	1
SORD663	12	1	1	1	1	1	1	1	2	1	1	1
SORD664	12	1	1	1	1	1	1	1	1	1	2	1
SORD665	12	1	1	1	1	1	1	1	1	1	1	2
SORD666	12	1	1	2	1	1	1	1	1	1	1	1
SORD667	12	1	1	2	1	1	1	1	1	1	1	1
SORD668	12	1	1	2	1	1	1	1	1	1	1	1
SORD669	12	1	1	1	1	1	1	1	1	1	2	1
SORD670	12	1	1	1	1	1	1	1	2	1	1	1
SORD671	12	1	1	1	1	1	1	2	1	1	1	1
SORD672	12	1	1	1	1	1	1	1	1	1	2	1
SORD673	12	1	1	2	1	1	1	1	1	1	1	1
SORD674	12	1	1	2	1	1	1	1	1	1	1	1
SORD675	12	2	1	1	1	1	1	1	1	1	1	1
SORD676	12	1	1	1	1	1	1	2	1	1	1	1
SORD677	12	1	1	2	1	1	1	1	1	1	1	1
SORD678	12	1	1	1	1	1	1	2	1	1	1	1
SORD679	12	1	1	1	1	1	1	1	1	1	2	1
SORD680	12	1	2	1	1	1	1	1	1	1	1	1
SORD681	12	-	1	1	1	1	2	1	1	1	1	2
SORD682	12	-	1	1	1	1	2	1	1	1	1	2
SORD683	12	1	2	1	1	1	1	1	1	1	1	1
SORD684	12	1	2	1	1	1	1	1	1	1	1	1
SORD685	12	1	1	2	1	2	1	1	1	1	-	1
SORD686	12	1	1	1	1	2	1	1	1	1	1	1
SORD687	12	1	1	1	1	1	1	2	1	1	1	1
SORD688	12	1	1	1	1	1	1	1	1	1	1	2
SORD689	12	1	2	1	1	1	1	-	2	2	1	-
SORD690	12	1	1	1	1	1	1	1	1	1	2	1
SORD691	12	1	2	1	1	1	1	1	1	1	1	1
SORD692	12	2	1	1	1	1	1	1	1	1	1	1
SORD693	12	1	1	1	1	1	1	1	1	1	1	2
SORD694	12	1	1	2	1	1	1	1	1	1	1	1
SORD695	12	1	1	1	2	1	1	1	1	1	1	1
SORD696	12	1	1	1	1	1	2	1	1	1	1	1
SORD697	12	1	-	1	1	1	1	2	2	2	-	1
SORD698	12	1	2	1	1	1	1	1	1	1	1	1
SORD699	12	1	1	2	1	1	1	1	1	1	1	1
SORD700	12	-	-	1	1	1	1	3	2	1	1	1
SORD701	12	1	1	1	1	1	1	1	1	1	2	1
SORD702	12	-	1	1	1	1	2	1	1	1	2	1
SORD703	12	1	1	1	1	1	1	1	1	1	2	1
SORD704	12	1	1	2	1	1	1	1	1	1	1	1
SORD705	12	1	1	1	1	1	1	1	1	1	1	2
SORD706	12	1	1	1	1	1	1	1	1	1	2	1
SORD707	12	1	2	1	1	1	1	1	1	1	1	1
SORD708	12	2	1	1	1	1	1	1	1	1	1	1
SORD709	12	1	-	1	1	1	1	1	1	1	2	2
SORD710	12	1	-	2	1	2	1	1	1	1	1	1
SORD711	12	1	1	1	1	1	1	1	1	2	1	1
SORD712	12	1	1	1	1	1	1	1	1	1	2	1
SORD713	12	1	1	1	1	1	1	1	2	1	1	1
SORD714	12	-	-	1	1	2	1	2	1	2	1	1
SORD715	12	1	1	1	1	1	1	1	1	1	2	1
SORD716	12	1	1	1	1	1	1	1	1	1	2	1
SORD717	12	1	2	1	1	1	1	1	1	1	1	1
SORD718	12	1	-	1	1	1	1	2	1	1	2	1
SORD719	12	1	1	1	1	1	1	1	1	1	2	1
SORD720	12	-	1	1	1	1	1	1	2	2	1	1
SORD721	12	-	2	2	1	2	-	2	1	2	-	-
SORD722	12	1	1	2	1	1	1	1	1	1	1	1
SORD723	12	2	2	1	1	1	1	1	1	1	1	-
SORD724	12	1	1	1	1	1	1	1	1	1	2	1
SORD725	12	1	1	1	1	1	1	1	2	1	1	1
SORD726	12	1	1	1	1	1	2	1	1	1	1	1
SORD727	12	1	1	1	1	1	1	1	2	1	1	1
SORD728	12	-	1	1	1	1	2	1	1	1	2	1
SORD729	12	1	1	2	1	1	1	1	1	1	1	1
SORD730	12	1	1	1	1	1	1	1	1	1	2	1
SORD731	12	1	1	2	1	1	1	1	1	1	1	1
SORD732	12	-	1	1	1	1	1	1	2	2	1	1
SORD733	12	1	2	1	1	1	1	1	1	1	1	1
SORD734	12	1	1	2	1	1	1	1	1	1	1	1
SORD735	12	1	1	1	1	1	1	1	1	1	2	1
SORD736	12	1	1	1	1	1	1	1	1	1	2	1
SORD737	12	1	-	2	1	2	1	1	1	1	1	1
SORD738	12	1	1	2	1	1	1	1	1	1	1	1
SORD739	12	-	2	1	1	1	2	1	1	1	1	1
SORD740	12	1	1	2	1	1	1	1	1	1	1	1
SORD741	12	1	1	1	1	1	1	1	1	1	2	1
SORD742	12	1	1	2	1	1	1	1	1	1	1	1
SORD743	12	1	1	1	1	1	1	1	1	2	1	1
SORD744	12	1	2	1	1	1	1	1	1	1	1	1
SORD745	12	1	1	2	2	1	-	1	1	1	1	1
SORD746	12	1	1	1	1	2	1	1	1	1	1	1
SORD747	12	1	1	1	1	1	1	1	1	2	1	1
SORD748	12	1	1	1	1	1	2	1	1	1	1	1
SORD749	12	1	1	2	1	1	1	1	1	1	1	1
SORD750	12	1	1	1	1	1	1	1	1	2	1	1
SORD751	12	1	2	1	1	1	1	1	1	1	1	1
SORD752	12	-	1	1	1	2	1	1	2	2	1	-
SORD753	12	1	1	1	1	1	2	1	-	-	2	2
SORD754	12	1	2	1	1	1	1	1	1	1	1	1
SORD755	12	1	1	1	1	1	2	1	1	1	1	1
SORD756	12	1	1	2	1	1	1	1	1	1	1	1
SORD757	12	1	1	1	1	1	2	1	1	1	1	1
SORD758	12	1	1	1	1	1	2	1	1	1	1	1
SORD759	12	1	1	2	1	1	1	1	1	1	1	1
SORD760	12	1	1	2	1	1	1	1	1	1	1	1
SORD761	12	1	1	2	1	1	1	1	1	1	1	1
SORD762	12	-	1	1	1	1	1	2	2	2	-	1
SORD763	12	-	-	2	2	1	1	1	2	1	1	1
SORD764	12	1	1	1	1	1	1	2	1	1	1	1
SORD765	12	1	2	1	1	1	1	1	1	1	1	1
SORD766	12	1	1	1	1	1	1	2	1	1	1	1
SORD767	12	-	1	1	1	1	2	1	1	1	1	2
SORD768	12	1	1	1	1	1	2	1	1	1	1	1
SORD769	12	2	1	1	1	1	1	1	1	1	1	1
SORD770	12	-	-	1	1	1	2	1	2	2	1	1
SORD771	12	1	1	1	1	1	1	1	2	1	1	1
SORD772	12	2	1	1	1	1	1	1	1	1	1	1
SORD773	12	1	1	1	1	2	1	1	1	1	1	1
SORD774	12	1	1	2	1	1	1	1	1	1	1	1
SORD775	12	-	-	1	1	1	2	1	1	1	2	2
SORD776	12	1	2	1	1	1	1	1	1	1	1	1
SORD777	12	1	1	1	2	1	1	1	1	1	1	1
SORD778	12	-	1	1	1	1	2	1	1	1	2	1
SORD779	12	1	1	1	1	1	1	1	1	1	2	1
SORD780	12	1	1	2	1	1	1	1	1	1	1	1
SORD781	12	1	1	2	1	1	1	1	1	1	1	1
SORD782	12	1	2	1	1	1	1	1	1	1	1	1
SORD783	12	1	1	1	1	1	1	1	1	1	1	2
SORD784	12	1	2	1	1	1	1	1	1	1	1	1
SORD785	12	2	1	1	1	1	1	1	1	1	-	2
SORD786	12	1	1	1	1	1	2	1	1	1	1	1
SORD787	12	1	1	1	1	1	1	1	1	1	1	2
SORD788	12	1	-	2	2	1	1	1	1	1	1	1
SORD789	12	1	2	1	1	1	1	1	1	1	1	1
SORD790	12	1	1	1	1	1	1	1	2	1	1	1
SORD791	12	1	2	1	1	1	1	1	1	1	1	1
SORD792	11	-	-	2	2	2	-	1	2	2	-	-
SORD793	11	-	1	2	2	2	1	1	-	-	1	1
SORD794	11	-	-	2	2	2	-	1	2	2	-	-
SORD795	11	-	-	2	2	2	-	1	2	2	-	-
SORD796	11	-	1	1	1	1	1	1	1	1	1	2
SORD797	11	-	1	1	1	1	1	1	1	1	1	2
SORD798	11	1	-	1	1	1	1	1	1	1	1	2
SORD799	11	-	1	1	1	1	1	-	1	1	1	3
SORD800	11	1	-	1	1	1	1	1	1	1	1	2
SORD801	11	-	-	1	1	1	1	2	1	1	1	2
SORD802	11	-	1	1	1	1	1	1	1	1	1	2
SORD803	11	1	1	1	1	1	1	1	1	1	-	2
SORD804	11	1	-	1	1	1	1	1	1	1	1	2
SORD805	11	1	1	1	1	1	-	1	1	1	-	3
SORD806	11	1	-	1	1	1	1	1	1	1	1	2
SORD807	11	1	1	1	1	1	-	1	1	1	-	3
SORD808	11	-	1	1	1	1	1	1	1	1	1	2
SORD809	11	-	-	-	-	-	5	-	-	-	3	3
SORD810	11	-	1	1	1	1	1	1	1	1	1	2
SORD811	11	-	-	-	-	-	4	1	1	1	-	4
SORD812	11	-	1	1	1	1	1	1	1	1	1	2
SORD813	11	-	-	1	1	1	1	1	1	1	1	3
SORD814	11	1	-	1	1	1	1	1	1	1	1	2
SORD815	11	-	1	1	1	1	1	1	1	1	1	2
SORD816	11	-	1	1	1	1	1	1	1	1	1	2
SORD817	11	-	-	-	-	-	1	4	1	1	2	2
SORD818	11	-	-	1	1	1	2	1	1	1	1	2
SORD819	11	-	1	1	1	1	-	2	1	1	-	3
SORD820	11	-	-	-	-	-	9	-	-	-	-	2
SORD821	11	-	1	1	1	1	1	1	3	2	-	-
SORD822	11	-	-	1	1	1	1	2	1	2	1	1
SORD823	11	-	-	1	1	1	1	1	2	2	1	1
SORD824	11	-	-	1	1	1	1	1	2	2	1	1
SORD825	11	-	-	1	1	1	1	1	2	2	1	1
SORD826	11	3	2	1	1	1	-	1	1	1	-	-
SORD827	11	1	-	1	1	1	1	1	1	1	2	1
SORD828	11	-	2	1	1	1	1	1	1	1	2	-
SORD829	11	1	-	1	1	1	1	1	1	1	2	1
SORD830	11	1	1	1	1	1	-	1	1	1	2	1
SORD831	11	1	-	1	1	1	1	1	1	1	2	1
SORD832	11	-	1	1	1	1	-	2	1	1	2	1
SORD833	11	1	-	1	1	1	1	1	1	1	2	1
SORD834	11	1	1	1	1	1	1	1	1	1	2	-
SORD835	11	1	1	1	1	1	1	-	1	1	2	1
SORD836	11	1	1	1	-	1	1	1	1	1	2	1
SORD837	11	-	1	1	1	1	1	1	1	1	2	1
SORD838	11	-	-	1	1	1	2	1	1	1	2	1
SORD839	11	-	2	-	-	-	2	1	1	1	3	1
SORD840	11	1	-	1	1	1	1	1	1	1	2	1
SORD841	11	-	-	1	1	1	1	3	1	1	1	1
SORD842	11	-	1	1	1	1	1	2	1	1	1	1
SORD843	11	-	3	-	-	-	5	-	-	-	2	1
SORD844	11	-	2	1	1	1	1	1	1	1	1	1
SORD845	11	-	11	-	-	-	-	-	-	-	-	-
SORD846	11	1	2	1	1	1	-	1	1	1	1	1
SORD847	11	1	1	1	1	1	1	1	1	1	1	1
SORD848	11	1	1	1	1	1	1	1	1	1	1	1
SORD849	11	-	2	1	1	1	1	1	1	1	1	1
SORD850	11	1	1	1	1	1	1	1	1	1	1	1
SORD851	11	-	1	1	1	1	2	1	1	1	1	1
SORD852	11	1	-	1	1	1	2	1	1	1	1	1
SORD853	11	-	1	1	1	1	2	1	1	1	1	1
SORD854	11	1	1	1	1	1	2	-	1	1	1	1
SORD855	11	1	1	1	1	1	2	1	1	1	-	1
SORD856	11	1	1	1	1	1	2	1	1	1	-	1
SORD857	11	1	1	1	1	1	2	1	1	1	-	1
SORD858	11	-	-	1	1	1	2	1	2	2	-	1
SORD859	11	-	-	1	1	1	2	1	1	1	2	1
SORD860	11	1	1	1	1	1	2	-	1	1	1	1
SORD861	11	1	1	1	-	1	2	1	1	1	1	1
SORD862	11	1	1	1	1	1	2	1	-	1	1	1
SORD863	11	-	1	1	1	1	2	1	1	1	1	1
SORD864	11	1	-	1	1	1	2	1	1	1	1	1
SORD865	11	1	1	1	1	1	2	1	1	1	1	-
SORD866	11	-	1	1	1	1	2	-	1	1	2	1
SORD867	11	-	1	1	1	1	2	1	1	1	1	1
SORD868	11	1	1	1	1	1	2	1	1	-	1	1
SORD869	11	1	-	1	1	1	2	1	1	1	1	1
SORD870	11	-	1	1	1	1	2	1	2	1	-	1
SORD871	11	-	-	1	1	1	2	1	1	1	2	1
SORD872	11	1	1	2	1	-	2	1	1	-	1	1
SORD873	11	1	1	1	1	1	2	1	1	1	-	1
SORD874	11	-	1	1	1	1	2	1	1	1	1	1
SORD875	11	1	1	1	1	1	1	1	1	1	1	1
SORD876	11	1	1	1	1	1	1	1	1	1	1	1
SORD877	11	1	1	1	1	1	1	1	1	1	1	1
SORD878	11	1	1	1	1	1	1	1	1	1	1	1
SORD879	11	1	1	1	1	1	1	1	1	1	1	1
SORD880	11	1	1	1	1	1	1	1	1	1	1	1
SORD881	11	1	1	1	1	1	1	1	1	1	1	1
SORD882	11	1	1	1	1	1	1	1	1	1	1	1
SORD883	11	1	1	1	1	1	1	1	1	1	1	1
SORD884	11	1	1	1	1	1	1	1	1	1	1	1
SORD885	11	1	1	1	1	1	1	1	1	1	1	1
SORD886	11	1	1	1	1	1	1	1	1	1	1	1
SORD887	11	1	1	1	1	1	1	1	1	1	1	1
SORD888	11	1	1	1	1	1	1	1	1	1	1	1
SORD889	11	1	1	1	1	1	1	1	1	1	1	1
SORD890	11	1	1	1	1	1	1	1	1	1	1	1
SORD891	11	1	1	1	1	1	1	1	1	1	1	1
SORD892	11	1	1	1	1	1	1	1	1	1	1	1
SORD893	11	1	1	1	1	1	1	1	1	1	1	1
SORD894	11	1	1	1	1	1	1	1	1	1	1	1
SORD895	11	1	1	1	1	1	1	1	1	1	1	1
SORD896	11	1	1	1	1	1	1	1	1	1	1	1
SORD897	11	1	1	1	1	1	1	1	1	1	1	1
SORD898	11	1	1	1	1	1	1	1	1	1	1	1
SORD899	11	1	1	1	1	1	1	1	1	1	1	1
SORD900	11	1	1	1	1	1	1	1	1	1	1	1
SORD901	11	1	1	1	1	1	1	1	1	1	1	1
SORD902	11	1	1	1	1	1	1	1	1	1	1	1
SORD903	11	1	1	1	1	1	1	1	1	1	1	1
SORD904	11	1	1	1	1	1	1	1	1	1	1	1
SORD905	11	-	1	1	1	2	1	1	1	1	1	1
SORD906	11	1	1	1	1	1	1	1	1	1	1	1
SORD907	11	1	1	1	1	1	1	1	1	1	1	1
SORD908	11	1	1	1	1	1	1	1	1	1	1	1
SORD909	11	1	1	1	1	1	1	1	1	1	1	1
SORD910	11	1	1	1	1	1	1	1	1	1	1	1
SORD911	11	1	1	1	1	1	1	1	1	1	1	1
SORD912	11	1	1	1	1	1	1	1	1	1	1	1
SORD913	11	1	1	1	1	1	1	1	1	1	1	1
SORD914	11	1	1	1	1	1	1	1	1	1	1	1
SORD915	11	1	1	1	1	1	1	1	1	1	1	1
SORD916	11	1	1	1	1	1	1	1	1	1	1	1
SORD917	11	1	1	1	1	1	1	1	1	1	1	1
SORD918	11	1	1	1	1	1	1	1	1	1	1	1
SORD919	11	1	1	1	1	1	1	1	1	1	1	1
SORD920	11	1	1	1	1	1	1	1	1	1	1	1
SORD921	11	1	1	1	1	1	1	1	1	1	1	1
SORD922	11	1	1	1	1	1	1	1	1	1	1	1
SORD923	11	1	1	1	1	1	1	1	1	1	1	1
SORD924	11	1	1	1	1	1	1	1	1	1	1	1
SORD925	11	1	1	1	1	1	1	1	1	1	1	1
SORD926	11	1	1	1	1	1	1	1	1	1	1	1
SORD927	11	1	1	1	1	1	1	1	1	1	1	1
SORD928	11	1	1	1	1	1	1	1	1	1	1	1
SORD929	11	1	1	1	1	1	1	1	1	1	1	1
SORD930	11	1	1	1	1	1	1	1	1	1	1	1
SORD931	11	1	1	1	1	1	1	1	1	1	1	1
SORD932	11	1	1	1	1	1	1	1	1	1	1	1
SORD933	11	1	1	1	1	1	1	1	1	1	1	1
SORD934	11	1	1	1	1	1	1	1	1	1	1	1
SORD935	11	1	1	1	1	1	1	1	1	1	1	1
SORD936	11	1	1	1	1	1	1	1	1	1	1	1
SORD937	11	1	1	1	1	1	1	1	1	1	1	1
SORD938	11	1	1	1	1	1	1	1	1	1	1	1
SORD939	11	1	1	1	1	1	1	1	1	1	1	1
SORD940	11	1	1	1	1	1	1	1	1	1	1	1
SORD941	11	1	1	1	1	1	1	1	1	1	1	1
SORD942	11	1	1	1	1	1	1	1	1	1	1	1
SORD943	11	1	1	1	1	1	1	1	1	1	1	1
SORD944	11	1	1	1	1	1	1	1	1	1	1	1
SORD945	11	1	1	1	1	1	1	1	1	1	1	1
SORD946	11	1	1	1	1	1	1	1	1	1	1	1
SORD947	11	1	1	1	1	1	1	1	1	1	1	1
SORD948	11	1	1	1	1	1	1	1	1	1	1	1
SORD949	11	1	1	1	1	1	1	1	1	1	1	1
SORD950	11	1	1	1	1	1	1	1	1	1	1	1
SORD951	11	1	1	1	1	1	1	1	1	1	1	1
SORD952	11	1	1	1	1	1	1	1	1	1	1	1
SORD953	11	1	1	1	1	1	1	1	1	1	1	1
SORD954	11	1	1	1	1	1	1	1	1	1	1	1
SORD955	11	1	1	1	1	1	1	1	1	1	1	1
SORD956	11	1	1	1	1	1	1	1	1	1	1	1
SORD957	11	1	1	1	1	1	1	1	1	1	1	1
SORD958	11	1	1	1	1	1	1	1	1	1	1	1
SORD959	11	1	1	1	1	1	1	1	1	1	1	1
SORD960	11	1	1	1	1	1	1	1	1	1	1	1
SORD961	11	1	1	1	1	1	1	1	1	1	1	1
SORD962	11	1	1	1	1	1	1	1	1	1	1	1
SORD963	11	1	1	1	1	1	1	1	1	1	1	1
SORD964	11	1	1	1	1	1	1	1	1	1	1	1
SORD965	11	1	1	1	1	1	1	1	1	1	1	1
SORD966	11	1	1	1	1	1	1	1	1	1	1	1
SORD967	11	1	1	1	1	1	1	1	1	1	1	1
SORD968	11	1	1	1	1	1	1	1	1	1	1	1
SORD969	11	1	1	1	1	1	1	1	1	1	1	1
SORD970	11	1	1	1	1	1	1	1	1	1	1	1
SORD971	11	1	1	1	1	1	1	1	1	1	1	1
SORD972	11	1	1	1	1	1	1	1	1	1	1	1
SORD973	11	1	1	1	1	1	1	1	1	1	1	1
SORD974	11	1	1	1	1	1	1	1	1	1	1	1
SORD975	11	1	1	1	1	1	1	1	1	1	1	1
SORD976	11	1	1	1	1	1	1	1	1	1	1	1
SORD977	11	1	1	1	1	1	1	1	1	1	1	1
SORD978	11	1	1	1	1	1	1	1	1	1	1	1
SORD979	11	1	1	1	1	1	1	1	1	1	1	1
SORD980	11	1	1	1	1	1	1	1	1	1	1	1
SORD981	11	1	1	1	1	1	1	1	1	1	1	1
SORD982	11	1	1	1	1	1	1	1	1	1	1	1
SORD983	11	1	1	1	1	1	1	1	1	1	1	1
SORD984	11	1	1	1	1	1	1	1	1	1	1	1
SORD985	11	1	1	1	1	1	1	1	1	1	1	1
SORD986	11	1	1	1	1	1	1	1	1	1	1	1
SORD987	11	-	1	1	1	1	2	1	1	1	2	-
SORD988	11	1	1	1	1	1	1	1	1	1	1	1
SORD989	11	1	1	1	1	1	1	1	1	1	1	1
SORD990	11	1	1	1	1	1	1	1	1	1	1	1
SORD991	11	1	1	1	1	1	1	1	1	1	1	1
SORD992	11	1	1	1	1	1	1	1	1	1	1	1
SORD993	11	1	1	1	1	1	1	1	1	1	1	1
SORD994	11	1	1	1	1	1	1	1	1	1	1	1
SORD995	11	1	1	1	1	1	1	1	1	1	1	1
SORD996	11	1	1	1	1	1	1	1	1	1	1	1
SORD997	11	1	1	1	1	1	1	1	1	1	1	1
SORD998	11	1	1	1	1	1	1	1	1	1	1	1
SORD999	11	1	1	1	1	1	1	1	1	1	1	1
SORD1000	11	1	1	1	1	1	1	1	1	1	1	1
SORD1001	11	1	1	1	1	1	1	1	1	1	1	1
SORD1002	11	1	1	1	1	1	1	1	1	1	1	1
SORD1003	11	1	1	1	1	1	1	1	1	1	1	1
SORD1004	11	1	1	1	1	1	1	1	1	1	1	1
SORD1005	11	1	1	1	1	1	1	1	1	1	1	1
SORD1006	11	1	1	1	1	1	1	1	1	1	1	1
SORD1007	11	1	1	1	1	1	1	1	1	1	1	1
SORD1008	11	1	1	1	1	1	1	1	1	1	1	1
SORD1009	11	1	1	1	1	1	1	1	1	1	1	1
SORD1010	11	1	1	1	1	1	1	1	1	1	1	1
SORD1011	11	1	1	1	1	1	1	1	1	1	1	1
SORD1012	11	1	1	1	1	1	1	1	1	1	1	1
SORD1013	11	1	1	1	1	1	1	1	1	1	1	1
SORD1014	11	1	1	1	1	1	1	1	1	1	1	1
SORD1015	11	1	1	1	1	1	1	1	1	1	1	1
SORD1016	11	1	1	1	1	1	1	1	1	1	1	1
SORD1017	11	1	1	1	1	1	1	1	1	1	1	1
SORD1018	11	1	1	1	1	1	1	1	1	1	1	1
SORD1019	11	1	1	1	1	1	1	1	1	1	1	1
SORD1020	11	1	1	1	1	1	1	1	1	1	1	1
SORD1021	11	1	1	1	1	1	1	1	1	1	1	1
SORD1022	11	1	1	1	1	1	1	1	1	1	1	1
SORD1023	11	-	1	1	1	1	1	1	1	1	2	1
SORD1024	11	1	1	1	1	1	1	1	1	1	1	1
SORD1025	11	1	1	1	1	1	1	1	1	1	1	1
SORD1026	11	1	1	1	1	1	1	1	1	1	1	1
SORD1027	11	1	1	1	1	1	1	1	1	1	1	1
SORD1028	11	1	1	1	1	1	1	1	1	1	1	1
SORD1029	11	1	1	1	1	1	1	1	1	1	1	1
SORD1030	11	1	1	1	1	1	1	1	1	1	1	1
SORD1031	11	1	1	1	1	1	1	1	1	1	1	1
SORD1032	11	1	1	1	1	1	1	1	1	1	1	1
SORD1033	11	1	1	1	1	1	1	1	1	1	1	1
SORD1034	11	1	1	1	1	1	1	1	1	1	1	1
SORD1035	11	1	1	1	1	1	1	1	1	1	1	1
SORD1036	11	1	1	1	1	1	1	1	1	1	1	1
SORD1037	11	1	1	1	1	1	1	1	1	1	1	1
SORD1038	11	1	1	1	1	1	1	1	1	1	1	1
SORD1039	11	1	1	1	1	1	1	1	1	1	1	1
SORD1040	11	1	1	1	1	1	1	1	1	1	1	1
SORD1041	11	1	1	1	1	1	1	1	1	1	1	1
SORD1042	11	1	1	1	1	1	1	1	1	1	1	1
SORD1043	11	1	1	1	1	1	1	1	1	1	1	1
SORD1044	11	-	1	1	1	1	1	2	1	1	1	1
SORD1045	11	1	1	1	1	1	1	1	1	1	1	1
SORD1046	11	1	1	1	1	1	1	1	1	1	1	1
SORD1047	11	1	1	1	1	1	1	1	1	1	1	1
SORD1048	11	1	1	1	1	1	1	1	1	1	1	1
SORD1049	11	1	1	1	1	1	1	1	1	1	1	1
SORD1050	11	1	1	1	1	1	1	1	1	1	1	1
SORD1051	11	1	1	1	1	1	1	1	1	1	1	1
SORD1052	11	1	1	1	1	1	1	1	1	1	1	1
SORD1053	11	1	1	1	1	1	1	1	1	1	1	1
SORD1054	11	1	1	1	1	1	1	1	1	1	1	1
SORD1055	11	1	1	1	1	1	1	1	1	1	1	1
SORD1056	11	1	-	1	1	1	1	1	1	1	1	2
SORD1057	11	1	1	1	1	1	1	1	1	1	1	1
SORD1058	11	1	1	1	1	1	1	1	1	1	1	1
SORD1059	11	1	1	1	1	1	1	1	1	1	1	1
SORD1060	11	1	1	1	1	1	1	1	1	1	1	1
SORD1061	11	1	1	1	1	1	1	1	1	1	1	1
SORD1062	11	1	1	1	1	1	1	1	1	1	1	1
SORD1063	11	1	1	1	1	1	1	1	1	1	1	1
SORD1064	11	1	1	1	1	1	1	1	1	1	1	1
SORD1065	11	1	1	1	1	1	1	1	1	1	1	1
SORD1066	11	1	1	1	1	1	1	1	1	1	1	1
SORD1067	11	1	1	1	1	1	1	1	1	1	1	1
SORD1068	11	1	1	1	1	1	1	1	1	1	1	1
SORD1069	11	1	1	1	1	1	1	1	1	1	1	1
SORD1070	11	1	1	1	1	1	1	1	1	1	1	1
SORD1071	11	1	1	1	1	1	1	1	1	1	1	1
SORD1072	11	1	1	1	1	1	1	1	1	1	1	1
SORD1073	11	1	1	1	1	1	1	1	1	1	1	1
SORD1074	11	-	1	1	1	1	2	1	1	1	1	1
SORD1075	11	1	1	1	1	1	1	1	1	1	1	1
SORD1076	11	1	1	1	1	1	1	1	1	1	1	1
SORD1077	11	1	1	1	1	1	1	1	1	1	1	1
SORD1078	11	1	1	1	1	1	1	1	1	1	1	1
SORD1079	11	1	1	1	1	1	1	1	1	1	1	1
SORD1080	11	1	1	1	1	1	1	1	1	1	1	1
SORD1081	11	1	1	1	1	1	1	1	1	1	1	1
SORD1082	11	1	1	1	1	1	1	1	1	1	1	1
SORD1083	11	1	1	1	1	1	1	1	1	1	1	1
SORD1084	11	1	1	1	1	1	1	1	1	1	1	1
SORD1085	11	1	1	1	1	1	1	1	1	1	1	1
SORD1086	11	1	1	1	1	1	1	1	1	1	1	1
SORD1087	11	1	1	1	1	1	1	1	1	1	1	1
SORD1088	11	1	1	1	1	1	1	1	1	1	1	1
SORD1089	11	1	1	1	1	1	1	1	1	1	1	1
SORD1090	11	1	1	1	1	1	1	1	1	1	1	1
SORD1091	11	1	1	1	1	1	1	1	1	1	1	1
SORD1092	11	1	1	1	1	1	1	1	1	1	1	1
SORD1093	11	1	1	1	1	1	1	1	1	1	1	1
SORD1094	11	1	1	1	1	1	1	1	1	1	1	1
SORD1095	11	1	1	1	1	1	1	1	1	1	1	1
SORD1096	11	1	1	1	1	1	1	1	1	1	1	1
SORD1097	11	1	1	1	1	1	1	1	1	1	1	1
SORD1098	11	1	1	1	1	1	1	1	1	1	1	1
SORD1099	11	1	1	1	1	1	1	1	1	1	1	1
SORD1100	11	1	1	1	1	1	1	1	1	1	1	1
SORD1101	11	1	1	1	1	1	1	1	1	1	1	1
SORD1102	11	1	1	1	1	1	1	1	1	1	1	1
SORD1103	11	1	1	1	1	1	1	1	1	1	1	1
SORD1104	11	1	1	1	1	1	1	1	1	1	1	1
SORD1105	11	1	1	1	1	1	1	1	1	1	1	1
SORD1106	11	1	1	1	1	1	1	1	1	1	1	1
SORD1107	11	1	1	1	1	1	1	1	1	1	1	1
SORD1108	11	1	1	1	1	1	1	1	1	1	1	1
SORD1109	11	1	1	1	1	1	1	1	1	1	1	1
SORD1110	11	1	1	1	1	1	1	1	1	1	1	1
SORD1111	11	1	1	1	1	1	1	1	1	1	1	1
SORD1112	11	1	1	1	1	1	1	1	1	1	1	1
SORD1113	11	1	1	1	1	1	1	1	1	1	1	1
SORD1114	11	1	1	1	1	1	1	1	1	1	1	1
SORD1115	11	1	1	1	1	1	1	1	1	1	1	1
SORD1116	11	1	1	1	1	1	1	1	1	1	1	1
SORD1117	11	1	1	1	1	1	1	1	1	1	1	1
SORD1118	11	1	1	1	1	1	1	1	1	1	1	1
SORD1119	11	1	1	1	1	1	1	1	1	1	1	1
SORD1120	11	1	1	1	1	1	1	1	1	1	1	1
SORD1121	11	1	1	1	1	1	1	1	1	1	1	1
SORD1122	11	1	1	1	1	1	1	1	1	1	1	1
SORD1123	11	1	1	1	1	1	1	1	1	1	1	1
SORD1124	11	1	1	1	1	1	1	1	1	1	1	1
SORD1125	11	1	1	1	1	1	1	1	1	1	1	1
SORD1126	11	1	1	1	1	1	1	1	1	1	1	1
SORD1127	11	1	1	1	1	1	1	1	1	1	1	1
SORD1128	11	1	1	1	1	1	1	1	1	1	1	1
SORD1129	11	1	1	1	1	1	1	1	1	1	1	1
SORD1130	11	1	1	1	1	1	1	1	1	1	1	1
SORD1131	11	1	1	1	1	1	1	1	1	1	1	1
SORD1132	11	1	1	1	1	1	1	1	1	1	1	1
SORD1133	11	1	1	1	1	1	1	1	1	1	1	1
SORD1134	11	1	1	1	1	1	1	1	1	1	1	1
SORD1135	11	1	1	1	1	1	1	1	1	1	1	1
SORD1136	11	1	1	1	1	1	1	1	1	1	1	1
SORD1137	11	1	1	1	1	1	1	1	1	1	1	1
SORD1138	11	1	1	1	1	1	1	1	1	1	1	1
SORD1139	11	1	1	1	1	1	1	1	1	1	1	1
SORD1140	11	1	1	1	1	1	1	1	1	1	1	1
SORD1141	11	1	1	1	1	1	1	1	1	1	1	1
SORD1142	11	1	1	1	1	1	1	1	1	1	1	1
SORD1143	11	1	1	1	1	1	1	1	1	1	1	1
SORD1144	11	1	1	1	1	1	1	1	1	1	1	1
SORD1145	11	1	1	1	1	1	1	1	1	1	1	1
SORD1146	11	1	1	1	1	1	1	1	1	1	1	1
SORD1147	11	1	1	1	1	1	1	1	1	1	1	1
SORD1148	11	1	1	1	1	1	1	1	1	1	1	1
SORD1149	11	1	1	1	1	1	1	1	1	1	1	1
SORD1150	11	1	1	1	1	1	1	1	1	1	1	1
SORD1151	11	1	1	1	1	1	1	1	1	1	1	1
SORD1152	11	1	1	1	1	1	1	1	1	1	1	1
SORD1153	11	1	1	1	1	1	1	1	1	1	1	1
SORD1154	11	1	1	1	1	1	1	1	1	1	1	1
SORD1155	11	1	1	1	1	1	1	1	1	1	1	1
SORD1156	11	1	1	1	1	1	1	1	1	1	1	1
SORD1157	11	1	1	1	1	1	1	1	1	1	1	1
SORD1158	11	1	1	1	1	1	1	1	1	1	1	1
SORD1159	11	1	1	1	1	1	1	1	1	1	1	1
SORD1160	11	1	1	1	1	1	1	1	1	1	1	1
SORD1161	11	1	1	1	1	1	1	1	1	1	1	1
SORD1162	11	1	1	1	1	1	1	1	1	1	1	1
SORD1163	11	1	1	1	1	1	1	1	1	1	1	1
SORD1164	11	1	1	1	1	1	1	1	1	1	1	1
SORD1165	11	1	1	1	1	1	1	1	1	1	1	1
SORD1166	11	1	1	1	1	1	1	1	1	1	1	1
SORD1167	11	1	1	1	1	1	1	1	1	1	1	1
SORD1168	11	1	1	1	1	1	1	1	1	1	1	1
SORD1169	11	1	1	1	1	1	1	1	1	1	1	1
SORD1170	11	1	1	1	1	1	1	1	1	1	1	1
SORD1171	11	1	1	1	1	1	1	1	1	1	1	1
SORD1172	11	1	1	1	1	1	1	1	1	1	1	1
SORD1173	11	1	1	1	1	1	1	1	1	1	1	1
SORD1174	11	1	1	1	1	1	1	1	1	1	1	1
SORD1175	11	1	1	1	1	1	1	1	1	1	1	1
SORD1176	11	1	1	1	1	1	1	1	1	1	1	1
SORD1177	11	1	1	1	1	1	1	1	1	1	1	1
SORD1178	11	1	1	1	1	1	1	1	1	1	1	1
SORD1179	11	1	1	1	1	1	1	1	1	1	1	1
SORD1180	11	1	1	1	1	1	1	1	1	1	1	1
SORD1181	11	1	1	1	1	1	1	1	1	1	1	1
SORD1182	11	1	1	1	1	1	1	1	1	1	1	1
SORD1183	11	1	1	1	1	1	1	1	1	1	1	1
SORD1184	11	1	1	1	1	1	1	1	1	1	1	1
SORD1185	11	1	1	1	1	1	1	1	1	1	1	1
SORD1186	11	1	1	1	1	1	1	1	1	1	1	1
SORD1187	11	1	1	1	1	1	1	1	1	1	1	1
SORD1188	11	1	1	1	1	1	1	1	1	1	1	1
SORD1189	11	1	1	1	1	1	1	1	1	1	1	1
SORD1190	11	1	1	1	1	1	1	1	1	1	1	1
SORD1191	11	1	1	1	1	1	1	1	1	1	1	1
SORD1192	11	1	1	1	1	1	1	1	1	1	1	1
SORD1193	11	1	1	1	1	1	1	1	1	1	1	1
SORD1194	11	1	1	1	1	1	1	1	1	1	1	1
SORD1195	11	1	1	1	1	1	1	1	1	1	1	1
SORD1196	11	1	1	1	1	1	1	1	1	1	1	1
SORD1197	11	1	1	1	1	1	1	1	1	1	1	1
SORD1198	11	1	1	1	1	1	1	1	1	1	1	1
SORD1199	11	1	1	1	1	1	1	1	1	1	1	1
SORD1200	11	1	1	1	1	1	1	1	1	1	1	1
SORD1201	11	1	1	1	1	1	1	1	1	1	1	1
SORD1202	11	1	1	1	1	1	1	1	1	1	1	1
SORD1203	11	1	1	1	1	1	1	1	1	1	1	1
SORD1204	11	1	1	1	1	1	1	1	1	1	1	1
SORD1205	11	1	1	1	1	1	1	1	1	1	1	1
SORD1206	11	1	1	1	1	1	1	1	1	1	1	1
SORD1207	11	1	1	1	1	1	1	1	1	1	1	1
SORD1208	11	1	1	1	1	1	1	1	1	1	1	1
SORD1209	11	1	1	1	1	1	1	1	1	1	1	1
SORD1210	11	1	1	1	1	1	1	1	1	1	1	1
SORD1211	11	1	1	1	1	1	1	1	1	1	1	1
SORD1212	11	1	1	1	1	1	1	1	1	1	1	1
SORD1213	11	1	1	1	1	1	1	1	1	1	1	1
SORD1214	11	1	1	1	1	1	1	1	1	1	1	1
SORD1215	11	1	1	1	1	1	1	1	1	1	1	1
SORD1216	11	1	1	1	1	1	1	1	1	1	1	1
SORD1217	11	1	1	1	1	1	1	1	1	1	1	1
SORD1218	11	1	1	1	1	1	1	1	1	1	1	1
SORD1219	11	1	1	1	1	1	1	1	1	1	1	1
SORD1220	11	1	1	1	1	1	1	1	1	1	1	1
SORD1221	11	1	1	1	1	1	1	1	1	1	1	1
SORD1222	11	1	1	1	1	1	1	1	1	1	1	1
SORD1223	11	1	1	1	1	1	1	1	1	1	1	1
SORD1224	11	1	1	1	1	1	1	1	1	1	1	1
SORD1225	11	1	1	1	1	1	1	1	1	1	1	1
SORD1226	11	1	1	1	1	1	1	1	1	1	1	1
SORD1227	11	1	1	1	1	1	1	1	1	1	1	1
SORD1228	11	1	1	1	1	1	1	1	1	1	1	1
SORD1229	11	1	1	1	1	1	1	1	1	1	1	1
SORD1230	11	1	1	1	1	1	1	1	1	1	1	1
SORD1231	11	1	1	1	1	1	1	1	1	1	1	1
SORD1232	11	1	1	1	1	1	1	1	1	1	1	1
SORD1233	11	1	1	1	1	1	1	1	1	1	1	1
SORD1234	11	1	1	1	1	1	1	1	1	1	1	1
SORD1235	11	1	1	1	1	1	1	1	1	1	1	1
SORD1236	11	1	1	1	1	1	1	1	1	1	1	1
SORD1237	11	1	1	1	1	1	1	1	1	1	1	1
SORD1238	11	1	1	1	1	1	1	1	1	1	1	1
SORD1239	11	1	1	1	1	1	1	1	1	1	1	1
SORD1240	11	1	1	1	1	1	1	1	1	1	1	1
SORD1241	11	1	1	1	1	1	1	1	1	1	1	1
SORD1242	11	1	1	1	1	1	1	1	1	1	1	1
SORD1243	11	1	1	1	1	1	1	1	1	1	1	1
SORD1244	11	1	1	1	1	1	1	1	1	1	1	1
SORD1245	11	1	1	1	1	1	1	1	1	1	1	1
SORD1246	11	-	1	1	1	2	1	1	1	1	1	1
SORD1247	11	1	1	1	1	1	1	1	1	1	1	1
SORD1248	11	1	1	1	1	1	1	1	1	1	1	1
SORD1249	11	1	1	1	1	1	1	1	1	1	1	1
SORD1250	11	1	1	1	1	1	1	1	1	1	1	1
SORD1251	11	1	1	1	1	1	1	1	1	1	1	1
SORD1252	11	1	1	1	1	1	1	1	1	1	1	1
SORD1253	11	1	1	1	1	1	1	1	1	1	1	1
SORD1254	11	1	1	1	1	1	1	1	1	1	1	1
SORD1255	11	1	1	1	1	1	1	1	1	1	1	1
SORD1256	11	1	1	1	1	1	1	1	1	1	1	1
SORD1257	11	1	1	1	1	1	1	1	1	1	1	1
SORD1258	11	1	1	1	1	1	1	1	1	1	1	1
SORD1259	11	1	1	1	1	1	1	1	1	1	1	1
SORD1260	11	1	1	1	1	1	1	1	1	1	1	1
SORD1261	11	1	1	1	1	1	1	1	1	1	1	1
SORD1262	11	1	1	1	1	1	1	1	1	1	1	1
SORD1263	11	2	2	1	1	1	-	1	1	1	-	1
SORD1264	11	1	1	1	1	1	1	1	1	1	1	1
SORD1265	11	1	1	1	1	1	1	1	1	1	1	1
SORD1266	11	1	1	1	1	1	1	1	1	1	1	1
SORD1267	11	-	-	-	1	1	1	1	1	1	2	3
SORD1268	11	1	1	1	1	1	1	1	1	1	1	1
SORD1269	11	1	1	1	1	1	1	1	1	1	1	1
SORD1270	11	1	1	1	1	1	1	1	1	1	1	1
SORD1271	11	1	1	1	1	1	1	1	1	1	1	1
SORD1272	11	1	1	1	1	1	1	1	1	1	1	1
SORD1273	11	1	1	1	1	1	1	1	1	1	1	1
SORD1274	11	1	1	1	1	1	1	1	1	1	1	1
SORD1275	11	1	1	1	1	1	1	1	1	1	1	1
SORD1276	11	1	1	1	1	1	1	1	1	1	1	1
SORD1277	11	1	1	1	1	1	1	1	1	1	1	1
SORD1278	11	1	1	1	1	1	1	1	1	1	1	1
SORD1279	11	1	1	1	1	1	1	1	1	1	1	1
SORD1280	11	1	1	1	1	1	1	1	1	1	1	1
SORD1281	11	1	1	1	1	1	1	1	1	1	1	1
SORD1282	11	1	1	1	1	1	1	1	1	1	1	1
SORD1283	11	1	1	1	1	1	1	1	1	1	1	1
SORD1284	11	1	1	1	1	1	1	1	1	1	1	1
SORD1285	11	1	1	1	1	1	1	1	1	1	1	1
SORD1286	11	1	1	1	1	1	1	1	1	1	1	1
SORD1287	11	1	1	1	1	1	1	1	1	1	1	1
SORD1288	11	1	1	1	1	1	1	1	1	1	1	1
SORD1289	11	1	1	1	1	1	1	1	1	1	1	1
SORD1290	11	1	1	1	1	1	1	1	1	1	1	1
SORD1291	11	1	1	1	1	1	1	1	1	1	1	1
SORD1292	11	1	1	1	1	1	1	1	1	1	1	1
SORD1293	11	1	1	1	1	1	1	1	1	1	1	1
SORD1294	11	1	1	1	1	1	1	1	1	1	1	1
SORD1295	11	1	1	1	1	1	1	1	1	1	1	1
SORD1296	11	1	1	1	1	1	1	1	1	1	1	1
SORD1297	11	1	1	1	1	1	1	1	1	1	1	1
SORD1298	11	1	1	1	1	1	1	1	1	1	1	1
SORD1299	11	1	1	1	1	1	1	1	1	1	1	1
SORD1300	11	1	1	1	1	1	1	1	1	1	1	1
SORD1301	11	1	1	1	1	1	1	1	1	1	1	1
SORD1302	11	1	1	1	1	1	1	1	1	1	1	1
SORD1303	11	1	1	1	1	1	1	1	1	1	1	1
SORD1304	11	1	1	1	1	1	1	1	1	1	1	1
SORD1305	11	1	1	1	1	1	1	1	1	1	1	1
SORD1306	11	1	1	1	1	1	1	1	1	1	1	1
SORD1307	11	1	1	1	1	1	1	1	1	1	1	1
SORD1308	11	1	1	1	1	1	1	1	1	1	1	1
SORD1309	11	1	1	1	1	1	1	1	1	1	1	1
SORD1310	11	1	1	1	1	1	1	1	1	1	1	1
SORD1311	11	1	1	1	1	1	1	1	1	1	1	1
SORD1312	11	1	1	1	1	1	1	1	1	1	1	1
SORD1313	11	1	1	1	1	1	1	1	1	1	1	1
SORD1314	11	1	1	1	1	1	1	1	1	1	1	1
SORD1315	11	1	1	1	1	1	1	1	1	1	1	1
SORD1316	11	1	1	1	1	1	1	1	1	1	1	1
SORD1317	11	1	1	1	1	1	1	1	1	1	1	1
SORD1318	11	1	1	1	1	1	1	1	1	1	1	1
SORD1319	11	1	1	1	1	1	1	1	1	1	1	1
SORD1320	11	1	1	1	1	1	1	1	1	1	1	1
SORD1321	11	1	1	1	1	1	1	1	1	1	1	1
SORD1322	11	1	1	1	1	1	1	1	1	1	1	1
SORD1323	11	1	1	1	1	1	1	1	1	1	1	1
SORD1324	11	1	1	1	1	1	1	1	1	1	1	1
SORD1325	11	1	1	1	1	1	1	1	1	1	1	1
SORD1326	11	1	1	1	1	1	1	1	1	1	1	1
SORD1327	11	1	1	1	1	1	1	1	1	1	1	1
SORD1328	11	1	1	1	1	1	1	1	1	1	1	1
SORD1329	11	1	1	1	1	1	1	1	1	1	1	1
SORD1330	11	-	2	1	1	1	1	1	1	1	1	1
SORD1331	11	1	1	1	1	1	1	1	1	1	1	1
SORD1332	11	1	1	1	1	1	1	1	1	1	1	1
SORD1333	11	1	1	1	1	1	1	1	1	1	1	1
SORD1334	11	1	1	1	1	1	1	1	1	1	1	1
SORD1335	11	1	1	1	1	1	1	1	1	1	1	1
SORD1336	11	1	1	1	1	1	1	1	1	1	1	1
SORD1337	11	1	1	1	1	1	1	1	1	1	1	1
SORD1338	11	1	1	1	1	1	1	1	1	1	1	1
SORD1339	11	1	1	1	1	1	1	1	1	1	1	1
SORD1340	11	1	1	1	1	1	1	1	1	1	1	1
SORD1341	11	1	1	1	1	1	1	1	1	1	1	1
SORD1342	11	1	1	1	1	1	1	1	1	1	1	1
SORD1343	11	1	1	2	2	1	-	1	1	1	-	1
SORD1344	11	1	1	1	1	1	1	1	1	1	1	1
SORD1345	11	1	1	1	1	1	1	1	1	1	1	1
SORD1346	11	1	1	1	1	1	1	1	1	1	1	1
SORD1347	11	1	1	1	1	1	1	1	1	1	1	1
SORD1348	11	1	1	1	1	1	1	1	1	1	1	1
SORD1349	11	1	1	1	1	1	1	1	1	1	1	1
SORD1350	11	1	1	1	1	1	1	1	1	1	1	1
SORD1351	11	1	1	1	1	1	1	1	1	1	1	1
SORD1352	11	1	1	1	1	1	1	1	1	1	1	1
SORD1353	11	1	1	1	1	1	1	1	1	1	1	1
SORD1354	11	1	1	1	1	1	1	1	1	1	1	1
SORD1355	11	1	1	1	1	1	1	1	1	1	1	1
SORD1356	11	1	1	1	1	1	1	1	1	1	1	1
SORD1357	11	1	1	1	1	1	1	1	1	1	1	1
SORD1358	11	1	1	1	1	1	1	1	1	1	1	1
SORD1359	11	1	1	1	1	1	1	1	1	1	1	1
SORD1360	11	1	1	1	1	1	1	1	1	1	1	1
SORD1361	11	1	1	1	1	1	1	1	1	1	1	1
SORD1362	11	1	1	1	1	1	1	1	1	1	1	1
SORD1363	11	1	1	1	1	1	1	1	1	1	1	1
SORD1364	11	1	1	1	1	1	1	1	1	1	1	1
SORD1365	11	1	1	1	1	1	1	1	1	1	1	1
SORD1366	11	1	1	1	1	1	1	1	1	1	1	1
SORD1367	11	1	1	1	1	1	1	1	1	1	1	1
SORD1368	11	1	1	1	1	1	1	1	1	1	1	1
SORD1369	11	1	1	1	1	1	1	1	1	1	1	1
SORD1370	11	1	1	1	1	1	1	1	1	1	1	1
SORD1371	11	1	1	1	1	1	1	1	1	1	1	1
SORD1372	11	1	1	1	1	1	1	1	1	1	1	1
SORD1373	11	1	1	1	1	1	1	1	1	1	1	1
SORD1374	11	1	1	1	1	1	1	1	1	1	1	1
SORD1375	11	1	1	1	1	1	1	1	1	1	1	1
SORD1376	11	1	1	1	1	1	1	1	1	1	1	1
SORD1377	11	1	1	1	1	1	1	1	1	1	1	1
SORD1378	11	1	1	1	1	1	1	1	1	1	1	1
SORD1379	11	1	1	1	1	1	1	1	1	1	1	1
SORD1380	11	1	1	1	1	1	1	1	1	1	1	1
SORD1381	11	1	1	1	1	1	1	1	1	1	1	1
SORD1382	11	1	1	1	1	1	1	1	1	1	1	1
SORD1383	11	1	1	1	1	1	1	1	1	1	1	1
SORD1384	11	1	1	1	1	1	1	1	1	1	1	1
SORD1385	11	1	1	1	1	1	1	1	1	1	1	1
SORD1386	11	1	1	1	1	1	1	1	1	1	1	1
SORD1387	11	1	1	1	1	1	1	1	1	1	1	1
SORD1388	11	1	1	1	1	1	1	1	1	1	1	1
SORD1389	11	1	1	1	1	1	1	1	1	1	1	1
SORD1390	11	1	1	1	1	1	1	1	1	1	1	1
SORD1391	11	1	1	1	1	1	1	1	1	1	1	1
SORD1392	11	1	1	1	1	1	1	1	1	1	1	1
SORD1393	11	1	1	1	1	1	1	1	1	1	1	1
SORD1394	11	1	1	1	1	1	1	1	1	1	1	1
SORD1395	11	1	1	1	1	1	1	1	1	1	1	1
SORD1396	11	1	1	1	1	1	1	1	1	1	1	1
SORD1397	11	1	1	1	1	1	1	1	1	1	1	1
SORD1398	11	1	1	1	1	1	1	1	1	1	1	1
SORD1399	11	1	1	1	1	1	1	1	1	1	1	1
SORD1400	11	1	1	1	1	1	1	1	1	1	1	1
SORD1401	11	1	-	1	1	1	1	1	1	1	2	1
SORD1402	11	1	1	1	1	1	1	1	1	1	1	1
SORD1403	11	1	1	1	1	1	1	1	1	1	1	1
SORD1404	11	1	1	1	1	1	1	1	1	1	1	1
SORD1405	11	1	1	1	1	1	1	1	1	1	1	1
SORD1406	11	1	1	1	1	1	1	1	1	1	1	1
SORD1407	11	1	1	1	1	1	1	1	1	1	1	1
SORD1408	11	1	1	1	1	1	1	1	1	1	1	1
SORD1409	11	1	1	1	1	1	1	1	1	1	1	1
SORD1410	11	1	1	1	1	1	1	1	1	1	1	1
SORD1411	11	1	1	1	1	1	1	1	1	1	1	1
SORD1412	11	1	1	1	1	1	1	1	1	1	1	1
SORD1413	11	1	1	1	1	1	1	1	1	1	1	1
SORD1414	11	1	1	1	1	1	1	1	1	1	1	1
SORD1415	11	1	1	1	1	1	1	1	1	1	1	1
SORD1416	11	1	1	1	1	1	1	1	1	1	1	1
SORD1417	11	1	1	1	1	1	1	1	1	1	1	1
SORD1418	11	1	1	1	1	1	1	1	1	1	1	1
SORD1419	11	1	1	1	1	1	1	1	1	1	1	1
SORD1420	11	1	1	1	1	1	1	1	1	1	1	1
SORD1421	11	1	1	1	1	1	1	1	1	1	1	1
SORD1422	11	1	1	1	1	1	1	1	1	1	1	1
SORD1423	11	1	1	1	1	1	1	1	1	1	1	1
SORD1424	11	1	1	1	1	1	1	1	1	1	1	1
SORD1425	11	1	1	1	1	1	1	1	1	1	1	1
SORD1426	11	1	1	1	1	1	1	1	1	1	1	1
SORD1427	11	1	1	1	1	1	1	1	1	1	1	1
SORD1428	11	1	1	1	1	1	1	1	1	1	1	1
SORD1429	11	1	1	1	1	1	1	1	1	1	1	1
SORD1430	11	1	1	1	1	1	1	1	1	1	1	1
SORD1431	11	1	1	1	1	1	1	1	1	1	1	1
SORD1432	11	1	1	1	1	1	1	1	1	1	1	1
SORD1433	11	1	1	1	1	1	1	1	1	1	1	1
SORD1434	11	1	1	1	1	1	1	1	1	1	1	1
SORD1435	11	1	1	1	1	1	1	1	1	1	1	1
SORD1436	11	1	1	1	1	1	1	1	1	1	1	1
SORD1437	11	1	1	1	1	1	1	1	1	1	1	1
SORD1438	11	1	1	1	1	1	1	1	1	1	1	1
SORD1439	11	1	1	1	1	1	1	1	1	1	1	1
SORD1440	11	1	1	1	1	1	1	1	1	1	1	1
SORD1441	11	1	1	1	1	1	1	1	1	1	1	1
SORD1442	11	1	1	1	1	1	1	1	1	1	1	1
SORD1443	11	1	1	1	1	1	1	1	1	1	1	1
SORD1444	11	1	1	1	1	1	1	1	1	1	1	1
SORD1445	11	1	1	1	1	1	1	1	1	1	1	1
SORD1446	11	1	1	1	1	1	1	1	1	1	1	1
SORD1447	11	1	1	1	1	1	1	1	1	1	1	1
SORD1448	11	1	1	1	1	1	1	1	1	1	1	1
SORD1449	11	1	1	1	1	1	1	1	1	1	1	1
SORD1450	11	1	1	1	1	1	1	1	1	1	1	1
SORD1451	11	1	1	1	1	1	1	1	1	1	1	1
SORD1452	11	1	1	1	1	1	1	1	1	1	1	1
SORD1453	11	1	1	1	1	1	1	1	1	1	1	1
SORD1454	11	1	1	1	1	1	1	1	1	1	1	1
SORD1455	11	1	1	1	1	1	1	1	1	1	1	1
SORD1456	11	1	1	1	1	1	1	1	1	1	1	1
SORD1457	11	1	1	1	1	1	1	1	1	1	1	1
SORD1458	11	1	1	1	1	1	1	1	1	1	1	1
SORD1459	11	1	1	1	1	1	1	1	1	1	1	1
SORD1460	11	1	1	1	1	1	1	1	1	1	1	1
SORD1461	11	1	1	1	1	1	1	1	1	1	1	1
SORD1462	11	1	1	1	1	1	1	1	1	1	1	1
SORD1463	11	1	1	1	1	1	1	1	1	1	1	1
SORD1464	11	1	1	1	1	1	1	1	1	1	1	1
SORD1465	11	1	1	1	1	1	1	1	1	1	1	1
SORD1466	11	1	1	1	1	1	1	1	1	1	1	1
SORD1467	11	1	1	1	1	1	1	1	1	1	1	1
SORD1468	11	1	1	1	1	1	1	1	1	1	1	1
SORD1469	11	1	1	1	1	1	1	1	1	1	1	1
SORD1470	11	1	1	1	1	1	1	1	1	1	1	1
SORD1471	11	1	1	1	1	1	1	1	1	1	1	1
SORD1472	11	1	1	1	1	1	1	1	1	1	1	1
SORD1473	11	1	1	1	1	1	1	1	1	1	1	1
SORD1474	11	1	1	1	1	1	1	1	1	1	1	1
SORD1475	11	1	1	1	1	1	1	1	1	1	1	1
SORD1476	11	1	1	1	1	1	1	1	1	1	1	1
SORD1477	11	1	1	1	1	1	1	1	1	1	1	1
SORD1478	11	1	1	1	1	1	1	1	1	1	1	1
SORD1479	11	1	1	1	1	1	1	1	1	1	1	1
SORD1480	11	1	1	1	1	1	1	1	1	1	1	1
SORD1481	11	1	1	1	1	1	1	1	1	1	1	1
SORD1482	11	1	1	1	1	1	1	1	1	1	1	1
SORD1483	11	1	1	1	1	1	1	1	1	1	1	1
SORD1484	11	1	1	1	1	1	1	1	1	1	1	1
SORD1485	11	1	1	1	1	1	1	1	1	1	1	1
SORD1486	11	1	1	1	1	1	1	1	1	1	1	1
SORD1487	11	1	1	1	1	1	1	1	1	1	1	1
SORD1488	11	1	1	1	1	1	1	1	1	1	1	1
SORD1489	11	1	1	1	1	1	1	1	1	1	1	1
SORD1490	11	1	1	1	1	1	1	1	1	1	1	1
SORD1491	11	1	1	1	1	1	1	1	1	1	1	1
SORD1492	11	1	1	1	1	1	1	1	1	1	1	1
SORD1493	11	1	1	1	1	1	1	1	1	1	1	1
SORD1494	11	1	1	1	1	1	1	1	1	1	1	1
SORD1495	11	1	1	1	1	1	1	1	1	1	1	1
SORD1496	11	-	-	1	2	2	1	1	1	1	1	1
SORD1497	11	1	1	1	1	1	1	1	1	1	1	1
SORD1498	11	1	1	1	1	1	1	1	1	1	1	1
SORD1499	11	1	1	1	1	1	1	1	1	1	1	1
SORD1500	11	1	1	1	1	1	1	1	1	1	1	1
SORD1501	11	1	1	1	1	1	1	1	1	1	1	1
SORD1502	11	1	1	1	1	1	1	1	1	1	1	1
SORD1503	11	1	1	1	1	1	1	1	1	1	1	1
SORD1504	11	1	1	1	1	1	1	1	1	1	1	1
SORD1505	11	1	1	1	1	1	1	1	1	1	1	1
SORD1506	11	1	1	1	1	1	1	1	1	1	1	1
SORD1507	11	1	1	1	1	1	1	1	1	1	1	1
SORD1508	11	1	1	1	1	1	1	1	1	1	1	1
SORD1509	11	1	1	1	1	1	1	1	1	1	1	1
SORD1510	11	1	1	1	1	1	1	1	1	1	1	1
SORD1511	11	1	1	1	1	1	1	1	1	1	1	1
SORD1512	11	1	1	1	1	1	1	1	1	1	1	1
SORD1513	11	1	1	1	1	1	1	1	1	1	1	1
SORD1514	11	1	1	1	1	1	1	1	1	1	1	1
SORD1515	11	1	1	1	1	1	1	1	1	1	1	1
SORD1516	11	1	1	1	1	1	1	1	1	1	1	1
SORD1517	11	1	1	1	1	1	1	1	1	1	1	1
SORD1518	11	1	1	1	1	1	1	1	1	1	1	1
SORD1519	11	1	1	1	1	1	1	1	1	1	1	1
SORD1520	11	1	1	1	1	1	1	1	1	1	1	1
SORD1521	11	1	1	1	1	1	1	1	1	1	1	1
SORD1522	11	1	1	1	1	1	1	1	1	1	1	1
SORD1523	11	1	1	1	1	1	1	1	1	1	1	1
SORD1524	11	1	1	1	1	1	1	1	1	1	1	1
SORD1525	11	1	1	1	1	1	1	1	1	1	1	1
SORD1526	11	1	1	1	1	1	1	1	1	1	1	1
SORD1527	11	1	1	1	1	1	1	1	1	1	1	1
SORD1528	11	1	1	1	1	1	1	1	1	1	1	1
SORD1529	11	1	1	1	1	1	1	1	1	1	1	1
SORD1530	11	1	1	1	1	1	1	1	1	1	1	1
SORD1531	11	1	1	1	1	1	1	1	1	1	1	1
SORD1532	11	1	1	1	1	1	1	1	1	1	1	1
SORD1533	11	1	1	1	1	1	1	1	1	1	1	1
SORD1534	11	1	1	1	1	1	1	1	1	1	1	1
SORD1535	11	1	1	1	1	1	1	1	1	1	1	1
SORD1536	11	1	1	1	1	1	1	1	1	1	1	1
SORD1537	11	1	1	1	1	1	1	1	1	1	1	1
SORD1538	11	1	1	1	1	1	1	1	1	1	1	1
SORD1539	11	1	1	1	1	1	1	1	1	1	1	1
SORD1540	11	1	1	1	1	1	1	1	1	1	1	1
SORD1541	11	1	1	1	1	1	1	1	1	1	1	1
SORD1542	11	1	1	1	1	1	1	1	1	1	1	1
SORD1543	11	1	1	1	1	1	1	1	1	1	1	1
SORD1544	11	1	1	1	1	1	1	1	1	1	1	1
SORD1545	11	1	1	1	1	1	1	1	1	1	1	1
SORD1546	11	-	-	1	1	1	2	1	1	1	2	1
SORD1547	11	1	1	1	1	1	1	1	1	1	1	1
SORD1548	11	1	1	1	1	1	1	1	1	1	1	1
SORD1549	11	1	1	1	1	1	1	1	1	1	1	1
SORD1550	11	1	1	1	1	1	1	1	1	1	1	1
SORD1551	11	1	2	1	1	1	1	1	1	1	1	-
SORD1552	11	1	2	1	1	1	1	-	1	1	1	1
SORD1553	11	1	1	1	1	1	1	1	1	1	1	1
SORD1554	11	1	1	1	1	1	1	1	1	1	1	1
SORD1555	11	-	2	1	1	1	1	1	1	1	1	1
SORD1556	11	1	1	1	1	1	1	1	1	1	1	1
SORD1557	11	1	1	1	1	1	1	1	1	1	1	1
SORD1558	11	1	1	1	1	1	1	1	1	1	1	1
SORD1559	11	1	1	1	1	1	1	1	1	1	1	1
SORD1560	11	1	1	1	1	1	1	1	1	1	1	1
SORD1561	11	1	1	1	1	1	1	1	1	1	1	1
SORD1562	11	1	1	1	1	1	1	1	1	1	1	1
SORD1563	11	1	1	1	1	1	1	1	1	1	1	1
SORD1564	11	1	1	1	1	1	1	1	1	1	1	1
SORD1565	11	1	1	1	1	1	1	1	1	1	1	1
SORD1566	11	1	1	1	1	1	1	1	1	1	1	1
SORD1567	11	1	1	1	1	1	1	1	1	1	1	1
SORD1568	11	1	1	1	1	1	1	1	1	1	1	1
SORD1569	11	1	1	1	1	1	1	1	1	1	1	1
SORD1570	11	1	1	1	1	1	1	1	1	1	1	1
SORD1571	11	1	1	1	1	1	1	1	1	1	1	1
SORD1572	11	1	1	1	1	1	1	1	1	1	1	1
SORD1573	11	1	1	1	1	1	1	1	1	1	1	1
SORD1574	11	1	1	1	1	1	1	1	1	1	1	1
SORD1575	11	1	1	1	1	1	1	1	1	1	1	1
SORD1576	11	1	1	1	1	1	1	1	1	1	1	1
SORD1577	11	1	1	1	1	1	1	1	1	1	1	1
SORD1578	11	1	1	1	1	1	1	1	1	1	1	1
SORD1579	11	1	1	1	1	1	1	1	1	1	1	1
SORD1580	11	1	1	1	1	1	1	1	1	1	1	1
SORD1581	11	1	1	1	1	1	1	1	1	1	1	1
SORD1582	11	1	1	1	1	1	1	1	1	1	1	1
SORD1583	11	1	1	1	1	1	1	1	1	1	1	1
SORD1584	11	1	1	1	1	1	1	1	1	1	1	1
SORD1585	11	1	1	1	1	1	1	1	1	1	1	1
SORD1586	11	1	1	1	1	1	1	1	1	1	1	1
SORD1587	11	1	1	1	1	1	1	1	1	1	1	1
SORD1588	11	1	1	1	1	1	1	1	1	1	1	1
SORD1589	11	1	1	1	1	1	1	1	1	1	1	1
SORD1590	11	1	1	1	1	1	1	1	1	1	1	1
SORD1591	11	1	1	1	1	1	1	1	1	1	1	1
SORD1592	11	1	1	1	1	1	1	1	1	1	1	1
SORD1593	11	1	1	1	1	1	1	1	1	1	1	1
SORD1594	11	1	1	1	1	1	1	1	1	1	1	1
SORD1595	11	1	1	1	1	1	1	1	1	1	1	1
SORD1596	11	1	1	1	1	1	1	1	1	1	1	1
SORD1597	11	1	1	1	1	1	1	1	1	1	1	1
SORD1598	11	1	1	1	1	1	1	1	1	1	1	1
SORD1599	11	1	1	1	1	1	1	1	1	1	1	1
SORD1600	11	1	1	1	1	1	1	1	1	1	1	1
SORD1601	11	1	1	1	1	1	1	1	1	1	1	1
SORD1602	11	1	1	1	1	1	1	1	1	1	1	1
SORD1603	11	1	1	1	1	1	1	1	1	1	1	1
SORD1604	11	1	1	1	1	1	1	1	1	1	1	1
SORD1605	11	1	1	1	1	1	1	1	1	1	1	1
SORD1606	11	1	1	1	1	1	1	1	1	1	1	1
SORD1607	11	1	1	1	1	1	1	1	1	1	1	1
SORD1608	11	1	1	1	1	1	1	1	1	1	1	1
SORD1609	11	1	1	1	1	1	1	1	1	1	1	1
SORD1610	11	1	1	1	1	1	1	1	1	1	1	1
SORD1611	11	1	1	1	1	1	1	1	1	1	1	1
SORD1612	11	1	1	1	1	1	1	1	1	1	1	1
SORD1613	11	1	1	1	1	1	1	1	1	1	1	1
SORD1614	11	1	1	1	1	1	1	1	1	1	1	1
SORD1615	11	1	1	1	1	1	1	1	1	1	1	1
SORD1616	11	1	1	1	1	1	1	1	1	1	1	1
SORD1617	11	1	1	1	1	1	1	1	1	1	1	1
SORD1618	11	1	1	1	1	1	1	1	1	1	1	1
SORD1619	11	1	1	1	1	1	1	1	1	1	1	1
SORD1620	11	1	1	1	1	1	1	1	1	1	1	1
SORD1621	11	1	1	1	1	1	1	1	1	1	1	1
SORD1622	11	1	1	1	1	1	1	1	1	1	1	1
SORD1623	11	1	1	1	1	1	1	1	1	1	1	1
SORD1624	11	1	1	1	1	1	1	1	1	1	1	1
SORD1625	11	1	1	1	1	1	1	1	1	1	1	1
SORD1626	11	1	1	1	1	1	1	1	1	1	1	1
SORD1627	11	1	1	1	1	1	1	1	1	1	1	1
SORD1628	11	1	1	1	1	1	1	1	1	1	1	1
SORD1629	11	1	1	1	1	1	1	1	1	1	1	1
SORD1630	11	1	1	1	1	1	1	1	1	1	1	1
SORD1631	11	1	1	1	1	1	1	1	1	1	1	1
SORD1632	11	1	1	1	1	1	1	1	1	1	1	1
SORD1633	11	1	1	1	1	1	1	1	1	1	1	1
SORD1634	11	1	1	1	1	1	1	1	1	1	1	1
SORD1635	11	1	1	1	1	1	1	1	1	1	1	1
SORD1636	11	1	1	1	1	1	1	1	1	1	1	1
SORD1637	11	1	1	1	1	1	1	1	1	1	1	1
SORD1638	11	1	1	1	1	1	1	1	1	1	1	1
SORD1639	11	1	1	1	1	1	1	1	1	1	1	1
SORD1640	11	1	1	1	1	1	1	1	1	1	1	1
SORD1641	11	1	1	1	1	1	1	1	1	1	1	1
SORD1642	11	1	1	1	1	1	1	1	1	1	1	1
SORD1643	11	-	1	1	1	1	2	1	1	1	-	2
SORD1644	11	1	1	1	1	1	1	1	1	1	1	1
SORD1645	11	1	1	1	1	1	1	1	1	1	1	1
SORD1646	11	1	1	1	1	1	1	1	1	1	1	1
SORD1647	11	1	1	1	1	1	1	1	1	1	1	1
SORD1648	11	1	1	1	1	1	1	1	1	1	1	1
SORD1649	11	1	1	1	1	1	1	1	1	1	1	1
SORD1650	11	1	1	1	1	1	1	1	1	1	1	1
SORD1651	11	1	1	1	1	1	1	1	1	1	1	1
SORD1652	11	1	1	1	1	1	1	1	1	1	1	1
SORD1653	11	1	1	1	1	1	1	1	1	1	1	1
SORD1654	11	1	1	1	1	1	1	1	1	1	1	1
SORD1655	11	1	1	1	1	1	1	1	1	1	1	1
SORD1656	11	1	1	1	1	1	1	1	1	1	1	1
SORD1657	11	1	1	1	1	1	1	1	1	1	1	1
SORD1658	11	1	1	1	1	1	1	1	1	1	1	1
SORD1659	11	1	1	1	1	1	1	1	1	1	1	1
SORD1660	11	1	1	1	1	1	1	1	1	1	1	1
SORD1661	11	1	1	1	1	1	1	1	1	1	1	1
SORD1662	11	1	1	1	1	1	1	1	1	1	1	1
SORD1663	11	1	1	1	1	1	1	1	1	1	1	1
SORD1664	11	1	1	1	1	1	1	1	1	1	1	1
SORD1665	11	1	1	1	1	1	1	1	1	1	1	1
SORD1666	11	1	1	1	1	1	1	1	1	1	1	1
SORD1667	11	1	1	1	1	1	1	1	1	1	1	1
SORD1668	11	1	1	1	1	1	1	1	1	1	1	1
SORD1669	11	1	1	1	1	1	1	1	1	1	1	1
SORD1670	11	1	1	1	1	1	1	1	1	1	1	1
SORD1671	11	1	1	1	1	1	1	1	1	1	1	1
SORD1672	11	1	1	1	1	1	1	1	1	1	1	1
SORD1673	11	1	1	1	1	1	1	1	1	1	1	1
SORD1674	11	1	1	1	1	1	1	1	1	1	1	1
SORD1675	11	1	1	1	1	1	1	1	1	1	1	1
SORD1676	11	1	1	1	1	1	1	1	1	2	1	-
SORD1677	11	1	1	1	1	1	1	1	1	1	1	1
SORD1678	11	1	1	1	1	1	1	1	1	1	1	1
SORD1679	11	1	1	1	1	1	1	1	1	1	1	1
SORD1680	11	1	1	1	1	1	1	1	1	1	1	1
SORD1681	11	1	1	1	1	1	1	1	1	1	1	1
SORD1682	11	1	1	1	1	1	1	1	1	1	1	1
SORD1683	11	1	1	1	1	1	1	1	1	1	1	1
SORD1684	11	1	1	1	1	1	1	1	1	1	1	1
SORD1685	11	1	1	1	1	1	1	1	1	1	1	1
SORD1686	11	1	1	1	1	1	1	1	1	1	1	1
SORD1687	11	-	1	1	1	1	1	2	1	1	1	1
SORD1688	11	1	1	1	1	1	1	1	1	1	1	1
SORD1689	11	1	1	1	1	1	1	1	1	1	1	1
SORD1690	11	1	1	1	1	1	1	1	1	1	1	1
SORD1691	11	1	1	1	1	1	1	1	1	1	1	1
SORD1692	11	1	1	1	1	1	1	1	1	1	1	1
SORD1693	11	1	1	1	1	1	1	1	1	1	1	1
SORD1694	11	1	1	1	1	1	1	1	1	1	1	1
SORD1695	11	1	1	1	1	1	1	1	1	1	1	1
SORD1696	11	1	1	1	1	1	1	1	1	1	1	1
SORD1697	11	1	1	1	1	1	1	1	1	1	1	1
SORD1698	11	1	1	1	1	1	1	1	1	1	1	1
SORD1699	11	1	1	1	1	1	1	1	1	1	1	1
SORD1700	11	1	1	1	1	1	1	1	1	1	1	1
SORD1701	11	1	1	1	1	1	1	1	1	1	1	1
SORD1702	11	1	1	1	1	1	1	1	1	1	1	1
SORD1703	11	1	1	1	1	1	1	1	1	1	1	1
SORD1704	11	1	1	1	1	1	1	1	1	1	1	1
SORD1705	11	1	1	1	1	1	1	1	1	1	1	1
SORD1706	11	1	1	1	1	1	1	1	1	1	1	1
SORD1707	11	1	1	1	1	1	1	1	1	1	1	1
SORD1708	11	1	1	1	1	1	1	1	1	1	1	1
SORD1709	11	1	1	1	1	1	1	1	1	1	1	1
SORD1710	11	1	1	1	1	1	1	1	1	1	1	1
SORD1711	11	-	-	1	1	1	1	1	2	2	1	1
SORD1712	11	1	1	1	1	1	1	1	1	1	1	1
SORD1713	11	1	1	1	1	1	1	1	1	1	1	1
SORD1714	11	1	1	1	1	1	1	1	1	1	1	1
SORD1715	11	1	1	1	1	1	1	1	1	1	1	1
SORD1716	11	1	1	1	1	1	1	1	1	1	1	1
SORD1717	11	1	1	1	1	1	1	1	1	1	1	1
SORD1718	11	1	1	1	1	1	1	1	1	1	1	1
SORD1719	11	1	1	1	1	1	1	1	1	1	1	1
SORD1720	11	1	1	1	1	1	1	1	1	1	1	1
SORD1721	11	1	1	1	1	1	1	1	1	1	1	1
SORD1722	11	1	1	1	1	1	1	1	1	1	1	1
SORD1723	11	1	1	1	1	1	1	1	1	1	1	1
SORD1724	11	1	1	1	1	1	1	1	1	1	1	1
SORD1725	11	1	1	1	1	1	1	1	1	1	1	1
SORD1726	11	1	1	1	1	1	1	1	1	1	1	1
SORD1727	11	1	1	1	1	1	1	1	1	1	1	1
SORD1728	11	1	1	1	1	1	1	1	1	1	1	1
SORD1729	11	1	1	2	1	1	1	1	1	1	-	1
SORD1730	11	1	1	1	1	1	1	1	1	1	1	1
SORD1731	11	-	1	1	1	1	1	1	1	1	2	1
SORD1732	11	1	1	1	1	1	1	1	1	1	1	1
SORD1733	11	1	1	1	1	1	1	1	1	1	1	1
SORD1734	11	-	1	1	1	1	1	1	2	1	1	1
SORD1735	11	1	1	1	1	1	1	1	1	1	1	1
SORD1736	11	1	1	1	1	1	1	1	1	1	1	1
SORD1737	11	1	1	1	1	1	1	1	1	1	1	1
SORD1738	11	1	1	1	1	1	1	1	1	1	1	1
SORD1739	11	1	1	1	1	1	1	1	1	1	1	1
SORD1740	11	1	1	1	1	1	1	1	1	1	1	1
SORD1741	11	1	1	1	1	1	1	1	1	1	1	1
SORD1742	11	1	1	1	1	1	1	1	1	1	1	1
SORD1743	11	1	1	1	1	1	1	1	1	1	1	1
SORD1744	11	1	1	1	1	1	1	1	1	1	1	1
SORD1745	11	1	1	1	1	1	1	1	1	1	1	1
SORD1746	11	-	-	1	1	1	1	2	2	2	1	-
SORD1747	11	1	1	1	1	1	1	1	1	1	1	1
SORD1748	11	1	1	1	1	1	1	1	1	1	1	1
SORD1749	11	1	1	1	1	1	1	1	1	1	1	1
SORD1750	11	1	1	1	1	1	1	1	1	1	1	1
SORD1751	11	1	1	1	1	1	1	1	1	1	1	1
SORD1752	11	1	1	1	1	1	1	1	1	1	1	1
SORD1753	11	1	1	1	1	1	1	1	1	1	1	1
SORD1754	11	1	1	1	1	1	1	1	1	1	1	1
SORD1755	11	1	1	1	1	1	1	1	1	1	1	1
SORD1756	11	1	1	1	1	1	1	1	1	1	1	1
SORD1757	11	1	1	1	1	1	1	1	1	1	1	1
SORD1758	11	1	1	1	1	1	1	1	1	1	1	1
SORD1759	11	1	1	1	1	1	1	1	1	1	1	1
SORD1760	11	1	1	1	1	1	1	1	1	1	1	1
SORD1761	11	1	1	1	1	1	1	1	1	1	1	1
SORD1762	11	1	1	1	1	1	1	1	1	1	1	1
SORD1763	11	1	1	1	1	1	1	1	1	1	1	1
SORD1764	11	1	1	1	1	1	1	1	1	1	1	1
SORD1765	11	1	1	1	1	1	1	1	1	1	1	1
SORD1766	11	1	1	1	1	1	1	1	1	1	1	1
SORD1767	11	1	1	1	1	1	1	1	1	1	1	1
SORD1768	11	1	1	1	1	1	1	1	1	1	1	1
SORD1769	11	1	1	1	1	1	1	1	1	1	1	1
SORD1770	11	1	1	1	1	1	1	1	1	1	1	1
SORD1771	11	1	1	1	1	1	1	1	1	1	1	1
SORD1772	11	1	1	1	1	1	1	1	1	1	1	1
SORD1773	11	1	1	1	1	1	1	1	1	1	1	1
SORD1774	11	1	1	1	1	1	1	1	1	1	1	1
SORD1775	11	1	1	1	1	1	1	1	1	1	1	1
SORD1776	11	1	1	1	1	1	1	1	1	1	1	1
SORD1777	11	1	1	1	1	1	1	1	1	1	1	1
SORD1778	11	1	1	1	1	1	1	1	1	1	1	1
SORD1779	11	1	1	1	1	1	1	1	1	1	1	1
SORD1780	11	1	1	1	1	1	1	1	1	1	1	1
SORD1781	11	1	1	1	1	1	1	1	1	1	1	1
SORD1782	11	1	1	1	1	1	1	1	1	1	1	1
SORD1783	11	1	1	1	1	1	1	1	1	1	1	1
SORD1784	11	1	1	1	1	1	1	1	1	1	1	1
SORD1785	11	1	1	1	1	1	1	1	1	1	1	1
SORD1786	11	1	1	1	1	1	1	1	1	1	1	1
SORD1787	11	1	1	1	1	1	1	1	1	1	1	1
SORD1788	11	1	1	1	1	1	1	1	1	1	1	1
SORD1789	11	1	1	1	1	1	1	1	1	1	1	1
SORD1790	11	1	1	1	1	1	1	1	1	1	1	1
SORD1791	11	1	1	1	1	1	1	1	1	1	1	1
SORD1792	11	1	1	1	1	1	1	1	1	1	1	1
SORD1793	11	1	1	1	1	1	1	1	1	1	1	1
SORD1794	11	1	1	1	1	1	1	1	1	1	1	1
SORD1795	11	1	1	1	1	1	1	1	1	1	1	1
SORD1796	11	1	1	1	1	1	1	1	1	1	1	1
SORD1797	11	1	1	1	1	1	1	1	1	1	1	1
SORD1798	11	1	1	1	1	1	1	1	1	1	1	1
SORD1799	11	1	1	1	1	1	1	1	1	1	1	1
SORD1800	11	1	1	1	1	1	1	1	1	1	1	1
SORD1801	11	1	1	1	1	1	1	1	1	1	1	1
SORD1802	11	1	1	1	1	1	1	1	1	1	1	1
SORD1803	11	1	1	1	1	1	1	1	1	1	1	1
SORD1804	11	1	1	1	1	1	1	1	1	1	1	1
SORD1805	11	1	1	1	1	1	1	1	1	1	1	1
SORD1806	11	1	1	1	1	1	1	1	1	1	1	1
SORD1807	11	1	1	1	1	1	1	1	1	1	1	1
SORD1808	11	1	1	1	1	1	1	1	1	1	1	1
SORD1809	11	1	1	1	1	1	1	1	1	1	1	1
SORD1810	11	1	1	1	1	1	1	1	1	1	1	1
SORD1811	11	1	1	1	1	1	1	1	1	1	1	1
SORD1812	11	1	1	1	1	1	1	1	1	1	1	1
SORD1813	11	1	1	1	1	1	1	1	1	1	1	1
SORD1814	11	1	1	1	1	1	1	1	1	1	1	1
SORD1815	11	1	1	1	1	1	1	1	1	1	1	1
SORD1816	11	1	1	1	1	1	1	1	1	1	1	1
SORD1817	11	1	1	1	1	1	1	1	1	1	1	1
SORD1818	11	1	1	1	1	1	1	1	1	1	1	1
SORD1819	11	1	1	1	1	1	1	1	1	1	1	1
SORD1820	11	1	1	1	1	1	1	1	1	1	1	1
SORD1821	11	1	1	1	1	1	1	1	1	1	1	1
SORD1822	11	1	1	1	1	1	1	1	1	1	1	1
SORD1823	11	1	1	1	1	1	1	1	1	1	1	1
SORD1824	11	1	1	1	1	1	1	1	1	1	1	1
SORD1825	11	1	1	1	1	1	1	1	1	1	1	1
SORD1826	11	1	1	1	1	1	1	1	1	1	1	1
SORD1827	11	1	1	1	1	1	1	1	1	1	1	1
SORD1828	11	1	1	1	1	1	1	1	1	1	1	1
SORD1829	11	1	1	1	1	1	1	1	1	1	1	1
SORD1830	11	1	1	1	1	1	1	1	1	1	1	1
SORD1831	11	1	1	1	1	1	1	1	1	1	1	1
SORD1832	11	1	1	1	1	1	1	1	1	1	1	1
SORD1833	11	1	1	1	1	1	1	1	1	1	1	1
SORD1834	11	1	1	1	1	1	1	1	1	1	1	1
SORD1835	11	1	1	1	1	1	1	1	1	1	1	1
SORD1836	11	1	1	1	1	1	1	1	1	1	1	1
SORD1837	11	1	1	1	1	1	1	1	1	1	1	1
SORD1838	11	1	1	1	1	1	1	1	1	1	1	1
SORD1839	11	1	1	1	1	1	1	1	1	1	1	1
SORD1840	11	1	1	1	1	1	1	1	1	1	1	1
SORD1841	11	1	1	1	1	1	1	1	1	1	1	1
SORD1842	11	1	1	1	1	1	1	1	1	1	1	1
SORD1843	11	1	1	1	1	1	1	1	1	1	1	1
SORD1844	11	1	1	1	1	1	1	1	1	1	1	1
SORD1845	11	1	1	1	1	1	1	1	1	1	1	1
SORD1846	11	1	1	1	1	1	1	1	1	1	1	1
SORD1847	11	1	1	1	1	1	1	1	1	1	1	1
SORD1848	11	1	1	1	1	1	1	1	1	1	1	1
SORD1849	11	1	1	1	1	1	1	1	1	1	1	1
SORD1850	11	1	1	1	1	1	1	1	1	1	1	1
SORD1851	11	1	1	1	1	1	1	1	1	1	1	1
SORD1852	11	-	2	1	1	1	2	-	1	1	1	1
SORD1853	11	1	1	1	1	1	1	1	1	1	1	1
SORD1854	11	1	1	1	1	1	1	1	1	1	1	1
SORD1855	11	1	1	1	1	1	1	1	1	1	1	1
SORD1856	11	1	1	1	1	1	1	1	1	1	1	1
SORD1857	11	1	1	1	1	1	1	1	1	1	1	1
SORD1858	11	1	1	1	1	1	1	1	1	1	1	1
SORD1859	11	1	1	1	1	1	1	1	1	1	1	1
SORD1860	11	1	1	1	1	1	1	1	1	1	1	1
SORD1861	11	1	1	1	1	1	1	1	1	1	1	1
SORD1862	11	1	1	1	1	1	1	1	1	1	1	1
SORD1863	11	1	1	1	1	1	1	1	1	1	1	1
SORD1864	11	1	1	1	1	1	1	1	1	1	1	1
SORD1865	11	1	1	1	1	1	1	1	1	1	1	1
SORD1866	11	1	1	1	1	1	1	1	1	1	1	1
SORD1867	11	1	1	1	1	1	1	1	1	1	1	1
SORD1868	11	1	1	1	1	1	1	1	1	1	1	1
SORD1869	11	1	1	1	1	1	1	1	1	1	1	1
SORD1870	11	1	1	1	1	1	1	1	1	1	1	1
SORD1871	11	1	1	1	1	1	1	1	1	1	1	1
SORD1872	11	1	1	1	1	1	2	1	1	1	1	-
SORD1873	11	1	1	1	1	1	1	1	1	1	1	1
SORD1874	11	1	1	1	1	1	1	1	1	1	1	1
SORD1875	11	1	2	1	1	1	-	1	1	1	1	1
SORD1876	11	1	1	1	1	1	1	1	1	1	1	1
SORD1877	11	1	1	1	1	1	1	1	1	1	1	1
SORD1878	11	1	1	1	1	1	1	1	1	1	1	1
SORD1879	11	1	1	1	1	1	1	1	1	1	1	1
SORD1880	11	1	1	1	1	1	1	1	1	1	1	1
SORD1881	11	1	1	1	1	1	1	1	1	1	1	1
SORD1882	11	1	1	1	1	1	1	1	1	1	1	1
SORD1883	11	1	1	1	1	1	1	1	1	1	1	1
SORD1884	11	1	1	1	1	1	1	1	1	1	1	1
SORD1885	11	1	1	1	1	1	1	1	1	1	1	1
SORD1886	11	1	1	1	1	1	1	1	1	1	1	1
SORD1887	11	1	1	1	1	1	1	1	1	1	1	1
SORD1888	11	1	1	1	1	1	1	1	1	1	1	1
SORD1889	11	1	1	1	1	1	1	1	1	1	1	1
SORD1890	11	1	1	1	1	1	1	1	1	1	1	1
SORD1891	11	1	1	1	1	1	1	1	1	1	1	1
SORD1892	11	1	1	1	1	1	1	1	1	1	1	1
SORD1893	11	1	1	1	1	1	1	1	1	1	1	1
SORD1894	11	1	1	1	1	1	1	1	1	1	1	1
SORD1895	11	1	1	1	1	1	1	1	1	1	1	1
SORD1896	11	1	1	1	1	1	1	1	1	1	1	1
SORD1897	11	1	1	1	1	1	1	1	1	1	1	1
SORD1898	11	1	1	1	1	1	1	1	1	1	1	1
SORD1899	11	1	1	1	1	1	1	1	1	1	1	1
SORD1900	11	1	1	1	1	1	1	1	1	1	1	1
SORD1901	11	1	1	1	1	1	1	1	1	1	1	1
SORD1902	11	1	1	1	1	1	1	1	1	1	1	1
SORD1903	11	1	1	1	1	1	1	1	1	1	1	1
SORD1904	11	1	1	1	1	1	1	1	1	1	1	1
SORD1905	11	1	1	1	1	1	1	1	1	1	1	1
SORD1906	11	1	1	1	1	1	1	1	1	1	1	1
SORD1907	11	1	1	1	1	1	1	-	2	1	1	1
SORD1908	11	1	1	1	1	1	1	1	1	1	1	1
SORD1909	11	1	1	1	1	1	1	1	1	1	1	1
SORD1910	11	1	1	1	1	1	1	1	1	1	1	1
SORD1911	11	1	1	1	1	1	1	1	1	1	1	1
SORD1912	11	1	1	1	1	1	1	1	1	1	1	1
SORD1913	11	1	1	1	1	1	1	1	1	1	1	1
SORD1914	11	1	1	1	1	1	1	1	1	1	1	1
SORD1915	11	1	1	1	1	1	1	1	1	1	1	1
SORD1916	11	1	1	1	1	1	1	1	1	1	1	1
SORD1917	11	1	1	1	1	1	1	1	1	1	1	1
SORD1918	11	1	1	1	1	1	1	1	1	1	1	1
SORD1919	11	1	1	1	1	1	1	1	1	1	1	1
SORD1920	11	1	1	1	1	1	1	1	1	1	1	1
SORD1921	11	1	1	1	1	1	1	1	1	1	1	1
SORD1922	11	1	1	1	1	1	1	1	1	1	1	1
SORD1923	11	1	1	1	1	1	1	1	1	1	1	1
SORD1924	11	1	1	1	1	1	1	1	1	1	1	1
SORD1925	11	1	1	1	1	1	1	1	1	1	1	1
SORD1926	11	1	1	1	1	1	1	1	1	1	1	1
SORD1927	11	1	1	1	1	1	1	1	1	1	1	1
SORD1928	11	1	1	1	1	1	1	1	1	1	1	1
SORD1929	11	-	1	1	1	1	1	1	1	1	1	2
SORD1930	11	1	1	1	1	1	1	1	1	1	1	1
SORD1931	11	1	1	1	1	1	1	1	1	1	1	1
SORD1932	11	1	1	1	1	1	1	1	1	1	1	1
SORD1933	11	1	1	1	1	1	1	1	1	1	1	1
SORD1934	11	1	1	1	1	1	1	1	1	1	1	1
SORD1935	11	1	1	1	1	1	1	1	1	1	1	1
SORD1936	11	1	1	1	1	1	1	1	1	1	1	1
SORD1937	11	1	1	1	1	1	1	1	1	1	1	1
SORD1938	11	1	1	1	1	1	1	1	1	1	1	1
SORD1939	11	1	1	1	1	1	1	1	1	1	1	1
SORD1940	11	1	1	1	1	1	1	1	1	1	1	1
SORD1941	11	1	1	1	1	1	1	1	1	1	1	1
SORD1942	11	1	1	1	1	1	1	1	1	1	1	1
SORD1943	11	1	1	1	1	1	1	1	1	1	1	1
SORD1944	11	1	1	1	1	1	1	1	1	1	1	1
SORD1945	11	1	1	1	1	1	1	1	1	1	1	1
SORD1946	11	1	1	1	1	1	1	1	1	1	1	1
SORD1947	11	1	1	1	1	1	1	1	1	1	1	1
SORD1948	11	1	1	1	1	1	1	1	1	1	1	1
SORD1949	11	1	1	1	1	1	1	1	1	1	1	1
SORD1950	11	1	1	1	1	1	1	1	1	1	1	1
SORD1951	11	1	1	1	1	1	1	1	1	1	1	1
SORD1952	11	1	1	1	1	1	1	1	1	1	1	1
SORD1953	11	1	1	1	1	1	1	1	1	1	1	1
SORD1954	11	1	1	1	1	1	1	1	1	1	1	1
SORD1955	11	1	1	1	1	1	1	1	1	1	1	1
SORD1956	11	1	1	1	1	1	1	1	1	1	1	1
SORD1957	11	1	1	1	1	1	1	1	1	1	1	1
SORD1958	11	1	1	1	1	1	1	1	1	1	1	1
SORD1959	11	1	1	1	1	1	1	1	1	1	1	1
SORD1960	11	1	1	1	1	1	1	1	1	1	1	1
SORD1961	11	1	1	1	1	1	1	1	1	1	1	1
SORD1962	11	1	1	1	1	1	1	1	1	1	1	1
SORD1963	11	1	1	1	1	1	1	1	1	1	1	1
SORD1964	11	-	1	1	1	1	1	1	1	1	1	2
SORD1965	11	-	1	1	1	1	2	1	1	1	1	1
SORD1966	11	1	2	1	1	1	-	1	1	1	-	2
SORD1967	11	1	1	1	1	1	1	1	1	1	1	1
SORD1968	11	1	1	1	1	1	1	1	1	1	1	1
SORD1969	11	1	1	1	1	1	1	1	1	1	1	1
SORD1970	11	1	1	1	1	1	1	1	1	1	1	1
SORD1971	11	1	1	1	1	1	1	1	1	1	1	1
SORD1972	11	1	1	1	1	1	1	1	1	1	1	1
SORD1973	11	1	1	1	1	1	1	1	1	1	1	1
SORD1974	11	1	1	1	1	1	1	1	1	1	1	1
SORD1975	11	1	1	1	1	1	1	1	1	1	1	1
SORD1976	11	1	1	1	1	1	1	1	1	1	1	1
SORD1977	11	1	1	1	1	1	1	1	1	1	1	1
SORD1978	11	1	1	1	1	1	1	1	1	1	1	1
SORD1979	11	1	1	1	1	1	1	1	1	1	1	1
SORD1980	11	1	1	1	1	1	1	1	1	1	1	1
SORD1981	11	1	1	1	1	1	1	1	1	1	1	1
SORD1982	11	1	1	1	1	1	1	1	1	1	1	1
SORD1983	11	1	1	1	1	1	1	1	1	1	1	1
SORD1984	11	1	1	1	1	1	1	1	1	1	1	1
SORD1985	11	1	1	1	1	1	1	1	1	1	1	1
SORD1986	11	1	1	1	1	1	1	1	1	1	1	1
SORD1987	11	1	1	1	1	1	1	1	1	1	1	1
SORD1988	11	1	1	1	1	1	1	1	1	1	1	1
SORD1989	11	1	1	1	1	1	1	1	1	1	1	1
SORD1990	11	1	1	1	1	1	1	1	1	1	1	1
SORD1991	11	1	1	1	1	1	1	1	1	1	1	1
SORD1992	11	1	1	1	1	1	1	1	1	1	1	1
SORD1993	11	1	1	1	1	1	1	1	1	1	1	1
SORD1994	11	1	1	1	1	1	1	1	1	1	1	1
SORD1995	11	1	1	1	1	1	1	1	1	1	1	1
SORD1996	11	1	1	1	1	1	1	1	1	1	1	1
SORD1997	11	1	1	1	1	1	1	1	1	1	1	1
SORD1998	11	1	2	1	1	1	1	1	1	1	1	-
[truncated: 13,697 more rows]

## Sheet: Table S4
Table S4 Gene families shared by both Daldinia eschscholtzii UM 1400 and UM 1020
Families/ Clusters	UM 1400	UM 1020	PFAM ID	PFAM description
SORD6049	3	3	PF00501	AMP-binding enzyme
SORD9284	2	1	PF00270	DEAD/DEAH box helicase
SORD10290	2	1	-	-
SORD10296	2	1	PF00755	Choline/Carnitine o-acyltransferase
SORD10348	1	1	-	-
SORD10668	1	2	-	-
SORD10832	1	1	-	-
SORD10833	1	1	PF00172	Fungal Zn(2)-Cys(6) binuclear cluster domain
SORD10834	1	1	-	-
SORD10835	1	1	-	-
SORD10836	1	1	-	-
SORD10838	1	1	-	-
SORD10839	1	1	-	-
SORD10840	1	1	-	-
SORD10841	1	1	PF06985	Heterokaryon incompatibility protein (HET)
SORD10842	1	1	-	-
SORD10843	1	1	PF14040	Deoxyribonuclease NucA/NucB
SORD10844	1	1	-	-
SORD10845	1	1	-	-
SORD10846	1	1	-	-
SORD10847	1	1	-	-
SORD10848	1	1	PF06985	Heterokaryon incompatibility protein (HET)
SORD10849	1	1	-	-
SORD10850	1	1	-	-
SORD10851	1	1	PF05730	CFEM domain
SORD10852	1	1	-	-
SORD10854	1	1	-	-
SORD10855	1	1	-	-
SORD10856	1	1	-	-
SORD10857	1	1	PF00067	Cytochrome P450
SORD10858	1	1	PF06742	Protein of unknown function (DUF1214)
SORD10859	1	1	-	-
SORD10860	1	1	PF13714	Phosphoenolpyruvate phosphomutase
SORD10861	1	1	PF03972	MmgE/PrpD family
SORD10862	1	1	-	-
SORD10863	1	1	-	-
SORD10864	1	1	PF06985	Heterokaryon incompatibility protein (HET)
SORD10865	1	1	-	-
SORD10867	1	1	PF13857	Ankyrin repeats (many copies)
SORD10868	1	1	-	-
SORD10870	1	1	-	-
SORD10871	1	1	-	-
SORD10873	1	1	-	-
SORD10878	1	1	-	-
SORD10879	1	1	-	-
SORD10880	1	1	-	-
SORD10881	1	1	-	-
SORD10882	1	1	-	-
SORD10883	1	1	PF11927	Protein of unknown function (DUF3445)
SORD10886	1	1	-	-
SORD10887	1	1	-	-
SORD10888	1	1	PF00248	Aldo/keto reductase family
SORD10889	1	1	-	-
SORD10890	1	1	-	-
SORD10891	1	1	-	-
SORD10892	1	1	-	-
SORD10893	1	1	PF13738	Pyridine nucleotide-disulphide oxidoreductase
SORD10894	1	1	-	-
SORD10895	1	1	PF00171	Aldehyde dehydrogenase family
SORD10896	1	1	-	-
SORD10897	1	1	-	-
SORD10898	1	1	PF13535	ATP-grasp domain
SORD10899	1	1	PF00682	HMGL-like
SORD10900	1	1	PF13738	Pyridine nucleotide-disulphide oxidoreductase
SORD10901	1	1	-	-
SORD10903	1	1	PF01565	FAD binding domain
SORD10905	1	1	-	-
SORD10906	1	1	-	-
SORD10907	1	1	-	-
SORD10908	1	1	-	-
SORD10909	1	1	PF00106	Short chain dehydrogenase
SORD10910	1	1	-	-
SORD10912	1	1	-	-
SORD10916	1	1	-	-
SORD10918	1	1	-	-
SORD10919	1	1	-	-
SORD10920	1	1	-	-
SORD10921	1	1	-	-
SORD10923	1	1	-	-
SORD10924	1	1	-	-
SORD10925	1	1	PF01266	FAD dependent oxidoreductase
SORD10926	1	1	PF07690	Major Facilitator Superfamily
SORD10927	1	1	PF11951	Fungal specific transcription factor domain
SORD10928	1	1	-	-
SORD10929	1	1	-	-
SORD10930	1	1	PF14040	Deoxyribonuclease NucA/NucB
SORD10931	1	1	-	-
SORD10932	1	1	PF00067	Cytochrome P450
SORD10933	1	1	PF00891	O-methyltransferase
SORD10934	1	1	-	-
SORD10936	1	1	-	-
SORD10937	1	1	-	-
SORD10940	1	1	-	-
SORD10941	1	1	PF00043	Glutathione S-transferase, C-terminal domain
SORD10942	1	1	PF06985	Heterokaryon incompatibility protein (HET)
SORD10943	1	1	PF01565	FAD binding domain
SORD10946	1	1	-	-
SORD10947	1	1	PF00264	Common central domain of tyrosinase
SORD10948	1	1	PF00651	/BTB/POZ domain
SORD10949	1	1	-	-
SORD10950	1	1	-	-
SORD10951	1	1	-	-
SORD10952	1	1	-	-
SORD10954	1	1	-	-
SORD10955	1	1	PF12311	Protein of unknown function (DUF3632)
SORD10957	1	1	-	-
SORD10958	1	1	-	-
SORD10959	1	1	-	-
SORD10960	1	1	-	-
SORD10961	1	1	-	-
SORD10962	1	1	-	-
SORD10963	1	1	-	-
SORD10964	1	1	PF07690	Major Facilitator Superfamily
SORD10965	1	1	-	-
SORD10966	1	1	-	-
SORD10967	1	1	-	-
SORD10968	1	1	PF12311	Protein of unknown function (DUF3632)
SORD10969	1	1	PF02900	Catalytic LigB subunit of aromatic ring-opening dioxygenase
SORD10971	1	1	PF01266	FAD dependent oxidoreductase
SORD10972	1	1	-	-
SORD10973	1	1	PF10282	Lactonase, 7-bladed beta-propeller
SORD10974	1	1	-	-
SORD10975	1	1	-	-
SORD10976	1	1	PF14040	Deoxyribonuclease NucA/NucB
SORD10977	1	1	-	-
SORD10981	1	1	PF00891	O-methyltransferase
SORD10984	1	1	PF02668	Taurine catabolism dioxygenase TauD, TfdA family
SORD10985	1	1	PF07690	Major Facilitator Superfamily
SORD10986	1	1	PF00043	Glutathione S-transferase, C-terminal domain
SORD10987	1	1	PF07690	Major Facilitator Superfamily
SORD10988	1	1	-	-
SORD10989	1	1	PF00067	Cytochrome P450
SORD10993	1	1	PF01494	FAD binding domain
SORD10994	1	1	-	-
SORD10995	1	1	PF00171	Aldehyde dehydrogenase family
SORD10996	1	1	-	-
SORD10997	1	1	PF07690	Major Facilitator Superfamily
SORD10998	1	1	PF00545	Ribonuclease
SORD10999	1	1	-	-
SORD11001	1	1	-	-
SORD11002	1	1	-	-
SORD11003	1	1	-	-
SORD11004	1	1	-	-
SORD11006	1	1	-	-
SORD11007	1	1	PF12697	Alpha/beta hydrolase family
SORD11008	1	1	-	-
SORD11009	1	1	PF00069	Protein kinase domain
SORD11011	1	1	-	-
SORD11012	1	1	-	-
SORD11013	1	1	-	-
SORD11014	1	1	-	-
SORD11015	1	1	PF01323	DSBA-like thioredoxin domain
SORD11017	1	1	-	-
SORD11018	1	1	-	-
SORD11021	1	1	-	-
SORD11023	1	1	-	-
SORD11024	1	1	PF00067	Cytochrome P450
SORD11025	1	1	-	-
SORD11026	1	1	-	-
SORD11027	1	1	-	-
SORD11028	1	1	-	-
SORD11029	1	1	-	-
SORD11030	1	1	-	-
SORD11031	1	1	-	-
SORD11032	1	1	-	-
SORD11034	1	1	-	-
SORD11035	1	1	PF00067	Cytochrome P450
SORD11036	1	1	PF07110	EthD domain
SORD11037	1	1	PF01494	FAD binding domain
SORD11038	1	1	PF00172	Fungal Zn(2)-Cys(6) binuclear cluster domain
SORD11039	1	1	PF00111	2Fe-2S iron-sulfur cluster binding domain
SORD11040	1	1	-	-
SORD11041	1	1	PF06985	Heterokaryon incompatibility protein (HET)
SORD11042	1	1	-	-
SORD11043	1	1	-	-
SORD11044	1	1	-	-
SORD11045	1	1	-	-
SORD11046	1	1	-	-
SORD11048	1	1	-	-
SORD11049	1	1	-	-
SORD11051	1	1	-	-
SORD11052	1	1	-	-
SORD11053	1	1	PF00172	Fungal Zn(2)-Cys(6) binuclear cluster domain
SORD11054	1	1	PF13738	Pyridine nucleotide-disulphide oxidoreductase
SORD11055	1	1	PF00264	Common central domain of tyrosinase
SORD11056	1	1	PF00107	Zinc-binding dehydrogenase
SORD11057	1	1	PF00023	Ankyrin repeat
SORD11058	1	1	-	-
SORD11060	1	1	PF10431	C-terminal, D2-small domain, of ClpB protein
SORD11061	1	1	-	-
SORD11062	1	1	-	-
SORD11065	1	1	PF05729	NACHT domain
SORD11066	1	1	-	-
SORD11068	1	1	-	-
SORD11069	1	1	-	-
SORD11070	1	1	-	-
SORD11071	1	1	PF00350	Dynamin family
SORD11073	1	1	-	-
SORD11074	1	1	-	-
SORD11075	1	1	PF00656	Caspase domain
SORD11076	1	1	PF14420	Clr5 domain
SORD11078	1	1	PF13409	Glutathione S-transferase, N-terminal domain
SORD11079	1	1	-	-
SORD11080	1	1	-	-
SORD11081	1	1	-	-
SORD11082	1	1	-	-
SORD11083	1	1	PF00172	Fungal Zn(2)-Cys(6) binuclear cluster domain
SORD11084	1	1	-	-
SORD11085	1	1	PF12311	Protein of unknown function (DUF3632)
SORD11086	1	1	-	-
SORD11087	1	1	-	-
SORD11088	1	1	-	-
SORD11089	1	1	-	-
SORD11090	1	1	-	-
SORD11092	1	1	-	-
SORD11093	1	1	-	-
SORD11094	1	1	PF11915	Protein of unknown function (DUF3433)
SORD11095	1	1	PF00171	Aldehyde dehydrogenase family
SORD11096	1	1	PF00025	ADP-ribosylation factor family
SORD11097	1	1	PF02441	Flavoprotein
SORD11098	1	1	-	-
SORD11100	1	1	PF00641	Zn-finger in Ran binding protein and others
SORD11101	1	1	-	-
SORD11102	1	1	-	-
SORD11103	1	1	-	-
SORD11105	1	1	-	-
SORD11106	1	1	-	-
SORD11107	1	1	-	-
SORD11108	1	1	PF12311	Protein of unknown function (DUF3632)
SORD11109	1	1	-	-
SORD11110	1	1	-	-
SORD11111	1	1	-	-
SORD11112	1	1	-	-
SORD11113	1	1	PF13671	AAA domain
SORD11114	1	1	-	-
SORD11115	1	1	-	-
SORD11116	1	1	-	-
SORD11117	1	1	-	-
SORD11118	1	1	-	-
SORD11119	1	1	-	-
SORD11120	1	1	-	-
SORD11121	1	1	PF00067	Cytochrome P450
SORD11122	1	1	PF00067	Cytochrome P450
SORD11125	1	1	PF07859	Alpha/beta hydrolase fold
SORD11126	1	1	-	-
SORD11127	1	1	PF00069	Protein kinase domain
SORD11128	1	1	-	-
SORD11129	1	1	-	-
SORD11131	1	1	-	-
SORD11132	1	1	-	-
SORD11133	1	1	PF11374	Protein of unknown function (DUF3176)
SORD11134	1	1	-	-
SORD11135	1	1	-	-
SORD11136	1	1	-	-
SORD11137	1	1	PF00067	Cytochrome P450
SORD11140	1	1	-	-
SORD11141	1	1	PF13302	Acetyltransferase (GNAT) domain
SORD11142	1	1	-	-
SORD11143	1	1	-	-
SORD11145	1	1	-	-
SORD11147	1	1	-	-
SORD11148	1	1	-	-
SORD11149	1	1	PF03171	2OG-Fe(II) oxygenase superfamily
SORD11151	1	1	-	-
SORD11152	1	1	PF00069	Protein kinase domain
SORD11153	1	1	-	-
SORD11154	1	1	-	-
SORD11155	1	1	PF12311	Protein of unknown function (DUF3632)
SORD11156	1	1	PF12311	Protein of unknown function (DUF3632)
SORD11157	1	1	PF12311	Protein of unknown function (DUF3632)
SORD11158	1	1	-	-
SORD11159	1	1	PF00106	Short chain dehydrogenase
SORD11160	1	1	-	-
SORD11162	1	1	-	-
SORD11163	1	1	PF01565	FAD binding domain
SORD11164	1	1	PF00248	Aldo/keto reductase family
SORD11165	1	1	-	-
SORD11166	1	1	PF00067	Cytochrome P450
SORD11167	1	1	-	-
SORD11168	1	1	PF05705	Eukaryotic protein of unknown function (DUF829)
SORD11169	1	1	-	-
SORD11173	1	1	PF07690	Major Facilitator Superfamily
SORD11174	1	1	-	-
SORD11175	1	1	PF13460	NADH(P)-binding
SORD11176	1	1	PF07883	Cupin domain
SORD11177	1	1	-	-
SORD11178	1	1	-	-
SORD11179	1	1	PF00891	O-methyltransferase
SORD11180	1	1	-	-
SORD11181	1	1	PF12796	Ankyrin repeats (3 copies)
SORD11182	1	1	-	-
SORD11183	1	1	-	-
SORD11184	1	1	-	-
SORD11185	1	1	-	-
SORD11186	1	1	-	-
SORD11187	1	1	-	-
SORD11188	1	1	-	-
SORD11190	1	1	-	-
SORD11191	1	1	-	-
SORD11193	1	1	-	-
SORD11194	1	1	-	-
SORD11195	1	1	PF00069	Protein kinase domain
SORD11196	1	1	PF01544	CorA-like Mg2+ transporter protein
SORD11197	1	1	PF00646	F-box domain
SORD11198	1	1	PF00646	F-box domain
SORD11199	1	1	-	-
SORD11200	1	1	PF00067	Cytochrome P450
SORD11201	1	1	-	-
SORD11202	1	1	PF00172	Fungal Zn(2)-Cys(6) binuclear cluster domain
SORD11204	1	1	PF00856	SET domain
SORD11206	1	1	PF05729	NACHT domain
SORD11207	1	1	-	-
SORD11208	1	1	PF12697	Alpha/beta hydrolase family
SORD11209	1	1	PF00069	Protein kinase domain
SORD11210	1	1	-	-
SORD11211	1	1	PF00026	Eukaryotic aspartyl protease
SORD11213	1	1	-	-
SORD11214	1	1	-	-
SORD11215	1	1	PF09362	Domain of unknown function (DUF1996)
SORD11217	1	1	PF04082	Fungal specific transcription factor domain
SORD11218	1	1	-	-
SORD11219	1	1	PF00083	Sugar (and other) transporter
SORD11220	1	1	PF01636	Phosphotransferase enzyme family
SORD11221	1	1	-	-
SORD11222	1	1	-	-
SORD11223	1	1	PF15477	Small acidic protein family
SORD11224	1	1	-	-
SORD11225	1	1	PF14856	Pathogen effector; putative necrosis-inducing factor
SORD11226	1	1	PF01490	Transmembrane amino acid transporter protein
SORD11227	1	1	-	-
SORD11228	1	1	-	-
SORD11230	1	1	-	-
SORD11231	1	1	-	-
SORD11232	1	1	PF10348	Domain of unknown function (DUF2427)
SORD11233	1	1	PF11807	Domain of unknown function (DUF3328)
SORD11234	1	1	-	-
SORD11235	1	1	-	-
SORD11236	1	1	PF06985	Heterokaryon incompatibility protein (HET)
SORD11237	1	1	PF00172	Fungal Zn(2)-Cys(6) binuclear cluster domain
SORD11239	1	1	PF00067	Cytochrome P450
SORD11240	1	1	PF07859	Alpha/beta hydrolase fold
SORD11241	1	1	PF00583	Acetyltransferase (GNAT) family
SORD11242	1	1	-	-
SORD11243	1	1	PF00004	ATPase family associated with various cellular activities (AAA)
SORD11244	1	1	PF06985	Heterokaryon incompatibility protein (HET)
SORD11245	1	1	-	-
SORD11246	1	1	-	-
SORD11247	1	1	-	-
SORD11248	1	1	PF08881	CVNH domain
SORD11249	1	1	-	-
SORD11250	1	1	-	-
SORD11252	1	1	-	-
SORD11253	1	1	-	-
SORD11254	1	1	-	-
SORD11256	1	1	PF12796	Ankyrin repeats (3 copies)
SORD11257	1	1	-	-
SORD11258	1	1	PF13578	Methyltransferase domain
SORD11260	1	1	-	-
SORD11261	1	1	-	-
SORD11262	1	1	-	-
SORD11263	1	1	-	-
SORD11264	1	1	PF13561	Enoyl-(Acyl carrier protein) reductase
SORD11265	1	1	-	-
SORD11268	1	1	-	-
SORD11269	1	1	PF00067	Cytochrome P450
SORD11272	1	1	-	-
SORD11273	1	1	-	-
SORD11274	1	1	-	-
SORD11275	1	1	-	-
SORD11277	1	1	-	-
SORD11278	1	1	PF00732	GMC oxidoreductase
SORD11279	1	1	PF01466	Skp1 family, dimerisation domain
SORD11280	1	1	PF06985	Heterokaryon incompatibility protein (HET)
SORD11281	1	1	-	-
SORD11282	1	1	-	-
SORD11284	1	1	PF00350	Dynamin family
SORD11286	1	1	-	-
SORD11287	1	1	-	-
SORD11288	1	1	PF14683	Polysaccharide lyase family 4, domain III
SORD11289	1	1	PF05729	NACHT domain
SORD11290	1	1	-	-
SORD11291	1	1	PF00106	Short chain dehydrogenase
SORD11292	1	1	-	-
SORD11293	1	1	-	-
SORD11294	1	1	-	-
SORD11295	1	1	PF07690	Major Facilitator Superfamily
SORD11298	1	1	PF00172	Fungal Zn(2)-Cys(6) binuclear cluster domain
SORD11299	1	1	-	-
SORD11301	1	1	-	-
SORD11302	1	1	-	-
SORD11303	1	1	-	-
SORD11305	1	1	PF11807	Domain of unknown function (DUF3328)
SORD11306	1	1	-	-
SORD11308	1	1	-	-
SORD11310	1	1	-	-
SORD11311	1	1	-	-
SORD11313	1	1	-	-
SORD11314	1	1	-	-
SORD11315	1	1	-	-
SORD11317	1	1	-	-
SORD11318	1	1	PF01370	NAD dependent epimerase/dehydratase family
SORD11319	1	1	-	-
SORD11320	1	1	PF00043	Glutathione S-transferase, C-terminal domain
SORD11321	1	1	-	-
SORD11322	1	1	-	-
SORD11323	1	1	-	-
SORD11324	1	1	-	-
SORD11325	1	1	-	-
SORD11328	1	1	-	-
SORD11331	1	1	-	-
SORD11332	1	1	PF07690	Major Facilitator Superfamily
SORD11334	1	1	-	-
SORD11335	1	1	-	-
SORD11336	1	1	-	-
SORD11338	1	1	-	-
SORD11339	1	1	-	-
SORD11340	1	1	-	-
SORD11341	1	1	-	-
SORD11344	1	1	PF00891	O-methyltransferase
SORD11345	1	1	PF00174	Oxidoreductase molybdopterin binding domain
SORD11346	1	1	PF01565	FAD binding domain
SORD11347	1	1	PF00067	Cytochrome P450
SORD11348	1	1	-	-
SORD11349	1	1	-	-
SORD11350	1	1	-	-
SORD11351	1	1	PF04145	Ctr copper transporter family
SORD11352	1	1	-	-
SORD11353	1	1	-	-
SORD11354	1	1	PF01370	NAD dependent epimerase/dehydratase family
SORD11355	1	1	PF01073	3-beta hydroxysteroid dehydrogenase/isomerase family
SORD11357	1	1	PF01048	Phosphorylase superfamil
SORD11358	1	1	PF01828	Peptidase A4 family
SORD11359	1	1	-	-
SORD11360	1	1	PF00187	Chitin recognition protein
SORD11362	1	1	PF12796	Ankyrin repeats (3 copies)
SORD11363	1	1	-	-
SORD11364	1	1	-	-
SORD11367	1	1	-	-
SORD11368	1	1	-	-
SORD11369	1	1	-	-
SORD11370	1	1	PF12511	Protein of unknown function (DUF3716)
SORD11372	1	1	-	-
SORD11374	1	1	-	-
SORD11375	1	1	-	-
SORD11376	1	1	-	-
SORD11377	1	1	-	-
SORD11379	1	1	-	-
SORD11380	1	1	-	-
SORD11381	1	1	-	-
SORD11382	1	1	-	-
SORD11383	1	1	-	-
SORD11385	1	1	PF00018	SH3 domain
SORD11386	1	1	PF00646	F-box domain
SORD11387	1	1	-	-
SORD11388	1	1	-	-
SORD11390	1	1	-	-
SORD11392	1	1	-	-
SORD11393	1	1	PF01753	MYND finger
SORD11394	1	1	PF01261	Xylose isomerase-like TIM barrel
SORD11395	1	1	-	-
SORD11396	1	1	-	-
SORD11398	1	1	-	-
SORD11399	1	1	-	-
SORD11400	1	1	-	-
SORD11401	1	1	PF07690	Major Facilitator Superfamily
SORD11402	1	1	PF05426	Alginate lyase
SORD11403	1	1	PF02469	Fasciclin domain
SORD11404	1	1	-	-
SORD11405	1	1	PF03443	Glycosyl hydrolase family 61
SORD11407	1	1	-	-
SORD11408	1	1	-	-
SORD11409	1	1	-	-
SORD11410	1	1	-	-
SORD11411	1	1	-	-
SORD11413	1	1	-	-
SORD11414	1	1	-	-
SORD11415	1	1	-	-
SORD11416	1	1	-	-
SORD11417	1	1	-	-
SORD11419	1	1	-	-
SORD11420	1	1	PF12796	Ankyrin repeats (3 copies)
SORD11421	1	1	-	-
SORD11423	1	1	PF00657	GDSL-like Lipase/Acylhydrolase
SORD11425	1	1	-	-
SORD11427	1	1	-	-
SORD11428	1	1	-	-
SORD11429	1	1	PF09994	Uncharacterized alpha/beta hydrolase domain (DUF2235)
SORD11430	1	1	-	-
SORD11432	1	1	-	-
SORD11433	1	1	-	-
SORD11434	1	1	-	-
SORD11435	1	1	-	-
SORD11436	1	1	-	-
SORD11438	1	1	-	-
SORD11439	1	1	-	-
SORD11440	1	1	-	-
SORD11442	1	1	PF07110	EthD domain
SORD11443	1	1	PF01019	Gamma-glutamyltranspeptidase
SORD11444	1	1	PF00120	Glutamine synthetase, catalytic domain
SORD11445	1	1	-	-
SORD11447	1	1	-	-
SORD11448	1	1	-	-
SORD11449	1	1	-	-
SORD11450	1	1	-	-
SORD11451	1	1	-	-
SORD11452	1	1	PF00732	GMC oxidoreductase
SORD11453	1	1	-	-
SORD11454	1	1	-	-
SORD11455	1	1	-	-
SORD11456	1	1	-	-
SORD11457	1	1	-	-
SORD11458	1	1	PF00891	O-methyltransferase
SORD11459	1	1	-	-
SORD11460	1	1	-	-
SORD11461	1	1	PF13813	Membrane bound O-acyl transferase family
SORD11462	1	1	-	-
SORD11463	1	1	-	-
SORD11464	1	1	PF12697	Alpha/beta hydrolase family
SORD12396	1	1	-	-
SORD12397	1	1	-	-
SORD12398	1	1	-	-
SORD12403	1	1	-	-
SORD12893	1	1	-	-
SORD12898	1	1	-	-
SORD12903	1	1	PF03101	FAR1 DNA-binding domain
SORD12911	1	1	-	-
SORD12913	1	1	-	-
SORD12929	1	1	-	-
SORD12947	1	1	-	-
SORD12960	1	1	-	-
SORD12990	1	1	-	-
SORD12991	1	1	-	-
SORD14232	1	1	-	-
SORD14233	1	1	-	-
SORD14234	1	1	-	-
SORD14235	1	1	-	-
SORD14236	1	1	-	-
SORD14237	1	1	-	-
SORD14238	1	1	-	-
SORD14239	1	1	-	-
SORD14240	1	1	-	-
SORD14241	1	1	-	-
SORD14243	1	1	-	-
SORD14244	1	1	-	-
SORD14246	1	1	-	-
SORD14247	1	1	-	-
SORD14248	1	1	-	-
SORD14249	1	1	PF13519	von Willebrand factor type A domain
SORD14250	1	1	-	-
SORD14251	1	1	-	-
SORD14252	1	1	-	-
SORD14253	1	1	-	-
SORD14254	1	1	-	-
SORD14256	1	1	-	-
SORD14258	1	1	PF02487	CLN3 protein
SORD14259	1	1	-	-
SORD14260	1	1	-	-
SORD14261	1	1	-	-
SORD14262	1	1	-	-
SORD14263	1	1	-	-
SORD14264	1	1	-	-
SORD14265	1	1	-	-
SORD14266	1	1	-	-
SORD14267	1	1	-	-
SORD14268	1	1	PF13176	Tetratricopeptide repeat
SORD14269	1	1	-	-
SORD14270	1	1	-	-
SORD14273	1	1	PF03221	Tc5 transposase DNA-binding domain
SORD14274	1	1	-	-
SORD14276	1	1	-	-
SORD14277	1	1	-	-
SORD14279	1	1	-	-
SORD14280	1	1	-	-
SORD14281	1	1	-	-
SORD14282	1	1	PF00083	Sugar (and other) transporter
SORD14283	1	1	-	-
SORD14284	1	1	-	-
SORD14285	1	1	-	-
SORD14286	1	1	-	-
SORD14287	1	1	-	-
SORD14288	1	1	-	-
SORD14289	1	1	-	-
SORD14290	1	1	-	-
SORD14291	1	1	-	-
SORD14292	1	1	-	-
SORD14293	1	1	-	-
SORD14295	1	1	-	-
SORD14296	1	1	-	-
SORD14297	1	1	-	-
SORD14298	1	1	-	-
SORD14299	1	1	-	-
SORD14300	1	1	PF10159	Kinase phosphorylation protein
SORD14301	1	1	-	-
SORD14302	1	1	-	-
SORD14303	1	1	-	-
SORD14304	1	1	-	-
SORD14305	1	1	-	-
SORD14306	1	1	-	-
SORD14307	1	1	-	-
SORD14308	1	1	-	-
SORD14310	1	1	-	-
SORD14311	1	1	-	-
SORD14313	1	1	-	-
SORD14314	1	1	-	-
SORD14315	1	1	-	-
SORD14316	1	1	-	-
SORD14317	1	1	-	-
SORD14318	1	1	-	-
SORD14319	1	1	-	-
SORD14320	1	1	-	-
SORD14321	1	1	-	-
SORD14323	1	1	-	-
SORD14324	1	1	-	-
SORD14325	1	1	-	-
SORD14326	1	1	-	-
SORD14327	1	1	PF14310	Fibronectin type III-like domain
SORD14328	1	1	-	-
SORD14329	1	1	PF03101	FAR1 DNA-binding domain
SORD14331	1	1	PF00106	Short chain dehydrogenase
SORD14332	1	1	-	-
SORD14334	1	1	-	-
SORD14337	1	1	-	-
SORD14338	1	1	-	-
SORD14339	1	1	-	-
SORD14341	1	1	-	-
SORD14342	1	1	-	-
SORD14343	1	1	-	-
SORD14344	1	1	-	-
SORD14345	1	1	-	-
SORD14346	1	1	PF00368	Hydroxymethylglutaryl-coenzyme A reductase
SORD14347	1	1	-	-
SORD14348	1	1	-	-
SORD14350	1	1	-	-
SORD14351	1	1	PF00583	Acetyltransferase (GNAT) family
SORD14352	1	1	-	-
SORD14353	1	1	-	-
SORD14358	1	1	-	-
SORD14359	1	1	-	-
SORD14360	1	1	-	-
SORD14361	1	1	PF00107	Zinc-binding dehydrogenase
SORD14362	1	1	-	-
SORD14363	1	1	PF03959	Serine hydrolase (FSH1)
SORD14364	1	1	-	-
SORD14365	1	1	-	-
SORD14367	1	1	-	-
SORD14368	1	1	PF00931	NB-ARC domain
SORD14369	1	1	-	-
SORD14371	1	1	-	-
SORD14372	1	1	-	-
SORD14373	1	1	-	-
SORD14374	1	1	-	-
SORD14375	1	1	-	-
SORD14376	1	1	-	-
SORD14377	1	1	-	-
SORD14378	1	1	-	-
SORD14380	1	1	-	-
SORD14381	1	1	-	-
SORD14382	1	1	-	-
SORD14383	1	1	-	-
SORD14384	1	1	-	-
SORD14385	1	1	-	-
SORD14386	1	1	-	-
SORD14387	1	1	-	-
SORD14388	1	1	-	-
SORD14389	1	1	-	-
SORD14390	1	1	-	-
SORD14391	1	1	-	-
SORD14393	1	1	-	-
SORD14395	1	1	-	-
SORD14396	1	1	-	-
SORD14397	1	1	-	-
SORD14399	1	1	PF12796	Ankyrin repeats (3 copies)
SORD14400	1	1	-	-
SORD14401	1	1	-	-
SORD14403	1	1	-	-
SORD14404	1	1	-	-
SORD14405	1	1	-	-
SORD14406	1	1	-	-
SORD14407	1	1	-	-
SORD14408	1	1	-	-
SORD14409	1	1	-	-
SORD14410	1	1	-	-
SORD14412	1	1	-	-
SORD14414	1	1	-	-
SORD14416	1	1	-	-
SORD14417	1	1	-	-
SORD14418	1	1	-	-
SORD14419	1	1	-	-
SORD14420	1	1	-	-
SORD14421	1	1	-	-
SORD14422	1	1	-	-
SORD14423	1	1	-	-
SORD14424	1	1	-	-
SORD14425	1	1	-	-
SORD14426	1	1	-	-
SORD14427	1	1	PF00023	Ankyrin repeat
SORD14428	1	1	-	-
SORD14429	1	1	-	-
SORD14430	1	1	-	-
SORD14431	1	1	-	-
SORD14432	1	1	-	-
SORD14433	1	1	-	-
SORD14434	1	1	-	-
SORD14435	1	1	-	-
SORD14436	1	1	-	-
SORD14437	1	1	-	-
SORD14438	1	1	-	-
SORD14439	1	1	PF00106	Short chain dehydrogenase
SORD14440	1	1	-	-
SORD14442	1	1	-	-
SORD14443	1	1	-	-
SORD14445	1	1	-	-
SORD14446	1	1	-	-
SORD14447	1	1	-	-
SORD14448	1	1	-	-
SORD14450	1	1	-	-
SORD14451	1	1	-	-
SORD14452	1	1	-	-
SORD14453	1	1	-	-
SORD14455	1	1	-	-
SORD14457	1	1	-	-
SORD14458	1	1	-	-
SORD14459	1	1	-	-
SORD14461	1	1	PF01204	Trehalase
SORD14462	1	1	-	-
SORD14463	1	1	PF10277	Frag1/DRAM/Sfk1 family
SORD14464	1	1	-	-
SORD14466	1	1	-	-
SORD14467	1	1	-	-
SORD14468	1	1	-	-
SORD14470	1	1	-	-
SORD14471	1	1	-	-
SORD14472	1	1	-	-
SORD14474	1	1	-	-
SORD14475	1	1	PF02689	Helicase
SORD14476	1	1	-	-
SORD14477	1	1	-	-
SORD14478	1	1	-	-
SORD14479	1	1	-	-
SORD14480	1	1	-	-
SORD14481	1	1	-	-
SORD14482	1	1	-	-
SORD14483	1	1	-	-
SORD14484	1	1	-	-
SORD14485	1	1	-	-
SORD14487	1	1	-	-
SORD14488	1	1	-	-
SORD14489	1	1	-	-
SORD14490	1	1	-	-
SORD14491	1	1	-	-
SORD14493	1	1	-	-

## Sheet: Table S5
Table S5 Number of CAZymes involved in plant polysaccharide degradation of 14 fungal genomes based on CAZyme database (used in Table 2)
Substrate	CAZyme Family	Number of CAZymes
		CT	NC	AF	CG	TM	ClG	BG	CF	FG	MO	MP	GG	UM 1400	UM 1020
Cellulose	GH1	1	1	5	1	2	0	0	3	3	2	2	1	1	1
	GH3	6	11	18	13	5	5	1	20	22	18	14	17	17	17
	GH5	6	6	13	10	7	8	3	15	14	13	10	14	16	16
	GH6	3	3	1	4	0	0	0	0	1	3	3	5	3	3
	GH7	4	5	4	6	0	0	0	2	2	5	7	6	5	5
	GH12	1	2	4	4	1	2	0	4	4	4	2	2	0	0
	GH45	2	1	1	2	1	0	0	1	1	1	3	4	1	1
	Total	23	29	46	40	16	15	4	45	47	46	41	49	43	43
Hemicellulose	GH2	4	5	6	7	2	3	0	5	10	8	9	8	9	9
	GH3	6	11	18	13	5	5	1	20	22	18	14	17	17	17
	GH5	6	6	13	10	7	8	3	15	14	13	10	14	16	16
	GH10	5	4	4	7	1	0	0	2	5	6	8	8	3	3
	GH11	4	2	3	9	0	0	0	2	2	5	2	4	3	3
	GH12	1	2	4	4	1	2	0	4	4	4	2	2	0	0
	GH26	1	1	0	1	0	1	0	0	0	0	1	1	0	0
	GH27	0	0	5	2	0	1	0	1	2	3	3	2	2	2
	GH29	0	0	0	0	0	0	0	1	1	4	2	2	2	2
	GH31	4	5	6	6	5	2	1	13	8	6	5	5	5	5
	GH35	1	2	5	2	0	1	0	6	3	0	2	2	5	5
	GH36	0	0	2	0	0	0	0	1	2	0	1	1	1	1
	GH43	5	7	18	16	1	1	0	21	19	19	16	16	20	20
	GH51	0	1	2	2	0	0	0	2	2	3	2	2	2	2
	GH54	0	1	1	0	0	0	0	1	1	1	0	1	0	0
	GH62	2	0	2	4	0	0	0	0	1	4	1	1	1	1
	GH67	1	1	1	1	0	0	0	1	1	1	1	1	1	1
	GH74	3	6	8	9	1	2	1	2	5	5	4	7	2	3
	GH95	0	0	2	1	0	0	0	0	2	1	1	2	0	0
	GH115	1	2	2	2	0	0	0	1	3	4	2	2	1	1
	CE1	16	20	25	25	11	28	9	35	29	35	27	30	36	40
	Total	60	76	127	121	34	54	15	133	136	140	113	128	126	131
Pectin	GH2	4	5	6	7	2	3	0	5	10	8	9	8	9	9
	GH3	6	11	18	13	5	5	1	20	22	18	14	17	17	17
	GH28	1	2	13	1	2	0	0	14	6	4	2	3	3	3
	GH35	1	2	5	2	0	1	0	6	3	0	2	2	5	5
	GH43	5	7	18	16	1	1	0	21	19	19	16	16	20	20
	GH51	0	1	2	2	0	0	0	2	2	3	2	2	2	2
	GH53	0	1	1	1	0	0	0	2	1	1	1	1	1	1
	GH54	0	1	1	0	0	0	0	1	1	1	0	1	0	0
	GH78	0	1	5	1	2	0	1	5	7	4	4	2	2	2
	GH88	0	0	2	0	0	0	0	3	1	1	0	1	1	1
	GH93	1	3	3	4	0	1	1	2	2	1	1	1	4	4
	GH105	0	2	3	1	0	0	0	6	3	3	2	2	4	4
	PL1	1	1	6	7	2	0	0	3	9	2	3	3	2	2
	PL3	3	1	3	4	0	0	0	4	7	1	1	1	0	0
	PL4	1	1	3	2	1	0	0	2	3	1	1	1	5	5
	PL9	0	0	1	1	0	0	0	0	1	0	0	0	0	0
	PL11	0	0	0	0	0	0	0	0	0	0	0	0	0	0
	CE1	16	20	25	25	11	28	9	35	29	35	27	30	36	40
	CE8	1	1	7	2	0	0	0	3	7	1	1	1	1	1
	CE12	2	2	4	3	1	2	1	3	5	3	3	3	2	2
	Total	42	62	126	92	27	41	13	137	138	106	89	95	114	118
Fungal species abbreviation: CT, Chaetomium thermophilum; NC, Neurospora crassa; AF, Aspergillus fumigatus; CG, Chaetomium globosum; TM, Tuber melanosporum;
ClG, Cladonia grayi; BG, Blumeria graminis; CF, Cladosporium fulvum; FG, Fusarium graminearum; MO, Magnaporthe oryzae;
MP, Magnaporthe poae; GG, Gaeumannomyces graminis; UM 1400, Daldinia eschscholtzii UM 1400; UM 1020, Daldinia eschscholtzii UM 1020.

## Sheet: Table S6
Table S6 List of putative secondary metabolite backbone genes
UM 1400			UM 1020
Gene ID	Annotated gene function (NR)	SMURF prediction	Gene ID	Annotated gene function (NR)	SMURF prediction
UM 1400_10084	putative polyketide synthase [Trichoderma virens Gv29-8]	PKS	UM 1020_10088	putative polyketide synthase [Trichoderma virens Gv29-8]	PKS
UM 1400_10554	polyketide synthase [Daldinia eschscholzii]	PKS	UM 1020_1050	polyketide synthase [Gibberella moniliformis]	PKS
UM 1400_10802	polyketide synthase [Aspergillus kawachii IFO 4308]	PKS	UM 1020_11405	polyketide synthase [Daldinia eschscholzii]	PKS
UM 1400_2250	polyketide synthase [Metarhizium anisopliae ARSEF 23]	PKS	UM 1020_154	polyketide synthase [Metarhizium anisopliae ARSEF 23]	PKS
UM 1400_2574	lovastatin nonaketide synthase [Magnaporthe oryzae 70-15]	PKS	UM 1020_1568	polyketide synthase, putative [Aspergillus clavatus NRRL 1]	PKS
UM 1400_2857	polyketide synthase [Cochliobolus heterostrophus]	PKS	UM 1020_1572	polyketide synthase, putative [Talaromyces stipitatus ATCC 10500	PKS
UM 1400_3069	polyketide synthase [Alternaria solani]	PKS	UM 1020_2198	lovastatin nonaketide synthase [Arthroderma gypseum CBS 118893]	PKS
UM 1400_3484	putative polyketide synthase [Trichoderma virens Gv29-8]	PKS	UM 1020_2351	polyketide synthase [Alternaria solani]	PKS
UM 1400_4234	polyketide synthase [Sordaria macrospora k-hell]	PKS	UM 1020_2508	polyketide synthase [Gibberella moniliformis]	PKS
UM 1400_5119	polyketide synthase, putative [Aspergillus clavatus NRRL 1]	PKS	UM 1020_2511	putative polyketide synthase [Trichoderma virens Gv29-8]	PKS
UM 1400_5123	polyketide synthase, putative [Talaromyces stipitatus ATCC 10500]	PKS	UM 1020_3059	polyketide synthase [Cochliobolus heterostrophus]	PKS
UM 1400_5359	polyketide synthase [Myceliophthora thermophila ATCC 42464]	PKS	UM 1020_3280	polyketide synthase, putative [Aspergillus clavatus NRRL 1]	PKS
UM 1400_5641	putative polyketide synthase [Trichoderma virens Gv29-8]	PKS	UM 1020_3299	conidial pigment polyketide synthase PksP/Alb1 [Arthroderma benhamiae CBS 112371	PKS
UM 1400_5878	citrinin polyketide synthase [Coccidioides immitis RS]	PKS	UM 1020_3328	putative polyketide synthase [Trichoderma virens Gv29-8]	PKS
UM 1400_6309	polyketide synthase [Penicillium brevicompactum]	PKS	UM 1020_3433	lovastatin nonaketide synthase [Verticillium dahliae VdLs.17]	PKS
UM 1400_6476	lovastatin nonaketide synthase [Arthroderma gypseum CBS 118893]	PKS	UM 1020_3790	polyketide synthase [Hypocrea lixii]	PKS
UM 1400_7309	putative polyketide synthase [Trichoderma virens Gv29-8]	PKS	UM 1020_4498	putative polyketide synthase [Trichoderma virens Gv29-8]	PKS
UM 1400_7312	polyketide synthase PKS [Botryotinia fuckeliana]	PKS	UM 1020_5275	phenolpthiocerol synthesis polyketide synthase ppsA [Pyrenophora tritici-repentis Pt-1C-BFP]	PKS
UM 1400_7869	putative polyketide synthase [Trichoderma virens Gv29-8]	PKS	UM 1020_6332	citrinin polyketide synthase [Coccidioides immitis RS]	PKS
UM 1400_8163	polyketide synthase [Trichoderma reesei QM6a]	PKS	UM 1020_6753	polyketide synthase [Penicillium brevicompactum]	PKS
UM 1400_83	polyketide synthase [Gibberella moniliformis]	PKS	UM 1020_7593	polyketide synthase [Myceliophthora thermophila ATCC 42464]	PKS
UM 1400_8606	conidial pigment polyketide synthase PksP/Alb1 [Arthroderma benhamiae CBS 112371]	PKS	UM 1020_8675	polyketide synthase [Trichoderma reesei QM6a]	PKS
UM 1400_8624	polyketide synthase, putative [Aspergillus clavatus NRRL 1]	PKS	UM 1020_8747	beta-ketoacyl synthase domain-containing protein [Glomerella graminicola M1.001]	PKS
UM 1400_9369	polyketide synthase [Trichoderma reesei QM6a]	PKS	UM 1020_10144	non-ribosomal peptide synthetase [Myceliophthora thermophila ATCC 42464]	NRPS
UM 1400_2581	non-ribosomal peptide synthetase [Myceliophthora thermophila ATCC 42464]	NRPS	UM 1020_10966	gramicidin S synthetase 1 [Magnaporthe oryzae 70-15]	NRPS
UM 1400_7637	non-ribosomal peptide synthetase [Colletotrichum higginsianum]	NRPS	UM 1020_1781	non-ribosomal peptide synthetase [Colletotrichum higginsianum]	NRPS
UM 1400_8092	nonribosomal peptide synthase [Trichophyton tonsurans CBS 112818]	NRPS	UM 1020_2086	nonribosomal peptide synthase [Trichophyton tonsurans CBS 112818]	NRPS
UM 1400_8341	lysergyl peptide synthetase subunit 1 [Epichloe festucae]	NRPS	UM 1020_507	lysergyl peptide synthetase subunit 2 [Epichloe glyceriae]	NRPS
UM 1400_8351	lysergyl peptide synthetase subunit 2 [Epichloe glyceriae]	NRPS	UM 1020_517	lysergyl peptide synthetase subunit 1 [Epichloe festucae]	NRPS
UM 1400_7748	polyketide synthase [Metarhizium anisopliae ARSEF 23]	PKS-Like	UM 1020_1318	3-oxoacyl-[acyl-carrier-protein] synthase, putative [Talaromyces stipitatus ATCC 10500]	PKS-Like
UM 1400_8280	3-oxoacyl-[acyl-carrier-protein] synthase, putative [Talaromyces stipitatus ATCC 10500]	PKS-Like	UM 1020_1866	3-oxoacyl-[acyl-carrier-protein]-synthase [Neurospora crassa OR74A]	PKS-Like
UM 1400_9104	3-oxoacyl-(acyl-carrier-protein)-synthase [Sordaria macrospora k-hell]	PKS-Like	UM 1020_10035	NRPS-like enzyme, putative [Metarhizium anisopliae ARSEF 23]	NRPS-Like
UM 1400_1060	NRPS-like enzyme, putative [Metarhizium acridum CQMa 102]	NRPS-Like	UM 1020_1723	nonribosomal peptide synthase GliP-like protein [Aspergillus niger CBS 513.88]	NRPS-Like
UM 1400_1450	NRPS-like enzyme, putative [Metarhizium anisopliae ARSEF 23]	NRPS-Like	UM 1020_3019	NRPS-like enzyme, putative [Penicillium marneffei ATCC 18224]	NRPS-Like
UM 1400_1532	L-aminoadipate-semialdehyde dehydrogenase [Magnaporthe oryzae 70-15]	NRPS-Like	UM 1020_3131	NRPS-like enzyme, putative [Talaromyces stipitatus ATCC 10500]	NRPS-Like
UM 1400_1630	NRPS-like enzyme, putative [Penicillium marneffei ATCC 18224]	NRPS-Like	UM 1020_4472	NRPS-like enzyme, putative [Talaromyces stipitatus ATCC 10500]	NRPS-Like
UM 1400_2962	linear gramicidin synthetase subunit C [Exophiala dermatitidis NIH/UT8656]	NRPS-Like	UM 1020_5684	NRPS-like enzyme, putative [Penicillium marneffei ATCC 18224]	NRPS-Like
UM 1400_5201	NRPS-like enzyme, putative [Penicillium marneffei ATCC 18224]	NRPS-Like	UM 1020_6460	linear gramicidin synthetase subunit C [Exophiala dermatitidis NIH/UT8656]	NRPS-Like
UM 1400_6095	NRPS-like enzyme, putative [Talaromyces stipitatus ATCC 10500]	NRPS-Like	UM 1020_7374	L-aminoadipate-semialdehyde dehydrogenase [Magnaporthe oryzae 70-15]	NRPS-Like
UM 1400_7616	NRPS-like enzyme, putative [Metarhizium anisopliae ARSEF 23]	NRPS-Like	UM 1020_8041	NRPS-like enzyme, putative [Metarhizium anisopliae ARSEF 23]	NRPS-Like
UM 1400_8523	non-ribosomal peptide synthetase [Colletotrichum higginsianum]	NRPS-Like	UM 1020_873	NRPS-like enzyme, putative [Metarhizium anisopliae ARSEF 23]	NRPS-Like
UM 1400_8524	non-ribosomal peptide synthetase [Thielavia terrestris NRRL 8126]	NRPS-Like	UM 1020_4368	TdiB [Ajellomyces dermatitidis SLH14081]	DMAT
UM 1400_8525	non-ribosomal peptide synthetase [Myceliophthora thermophila ATCC 42464]	NRPS-Like	UM 1020_4909	SirD [Arthroderma otae CBS 113480]	DMAT
UM 1400_9225	nonribosomal peptide synthase GliP-like protein [Aspergillus niger CBS 513.88]	NRPS-Like	UM 1020_513	4-dimethylallyl tryptophan synthase [Malbranchea aurantiaca]	DMAT
UM 1400_6603	SirD [Aspergillus kawachii IFO 4308]	DMATS	UM 1020_11030	hybrid NRPS/PKS enzyme, putative [Aspergillus clavatus NRRL 1]	HYBRID
UM 1400_8345	4-dimethylallyl tryptophan synthase [Malbranchea aurantiaca]	DMATS
UM 1400_1396	hybrid NRPS/PKS enzyme, putative [Aspergillus clavatus NRRL 1]	HYBRID
The abbreviation are PKS, polyketide synthase; NRPS, non-ribosomal peptide synthetase; HYBRID, hybrid PKS-NRPS enzyme.

## Sheet: Table S7
Table S7 Gene codes and holotype description for deuterolysin family (M35), fungalysin family (M36), and subtilisin family (S08A) found in UM 1400 and UM 1020 genomes
Hit name	Family	Holotype	Gene ID
			UM 1400	UM 1020
MER001399	M35	Penicillolysin (Penicillium citrinum)	UM 1400_8559	UM 1020_7102
MER001400	M36	Fungalysin (Aspergillus fumigatus)	UM 1400_8522	UM 1020_10965
MER047718	S08A	PoSl-type peptidase (Pleurotus ostreatus)	UM 1400_6065; UM 1400_10401	UM 1020_3548; UM 1020_7624
MER000356	S08A	Cerevisin (Saccharomyces cerevisiae)	UM 1400_597	UM 1020_7179
MER000338	S08A	Cuticle-degrading peptidase of parasitic fungus (Metarhizium anisopliae)	UM 1400_88; UM 1400_7084	UM 1020_1045; UM 1020_2416
MER000341	S08A	Oryzin (Aspergillus oryzae)	UM 1400_2578; UM 1400_5566	UM 1020_8751
MER000328	S08A	Mername-AA219 peptidase (Trichoderma harzianum)	UM 1400_10096	UM 1020_3779

## Sheet: Table S8
Table S8 List of gene encoding mitogen-activated protein kinase (MAPK) signalling components in the UM 1400 and UM 1020 genomes
PHI-base accession	Homolog	Gene ID
		UM 1400	UM 1020
Osmoregulation pathway
PHI:2200	Osmosensing histidine kinase SLN1	UM 1400_7329	UM 1020_4980
PHI:551	Osmosensing histidine kinase HIK1	UM 1400_10825	UM 1020_6049
PHI:2160	Osmosensor SHO1	UM 1400_1486	UM 1020_5906
PHI:2052	Small GTPase protein CDC42	UM 1400_9760	UM 1020_4262
PHI:518	PAK kinase MST20	UM 1400_7827	UM 1020_6318
PHI:686	Adaptor protein MST50	UM 1400_5926	UM 1020_6381
PHI:2119	Protein kinase MST11	UM 1400_3163	UM 1020_7970
PHI:1198	MAPKKK SSK2/SSK22	UM 1400_9535	UM 1020_9297
PHI:1190	MAPKK PBS2	UM 1400_1356	UM 1020_9602
PHI:153	MAPK OSM1	UM 1400_10769	UM 1020_10804
Cell wall integrity pathway
PHI:270	GTP-binding protein RHO1	UM 1400_2604,	UM 1020_367,
		UM 1400_8702,	UM 1020_3905,
		UM 1400_4624	UM 1020_10045
PHI:1195	MAPKKK BCK1	UM 1400_5950	UM 1020_11151
PHI:1194	MAPKK MKK1/MKK2	UM 1400_4115	UM 1020_3582
PHI:113	MAPK MPS1	UM 1400_10397	UM 1020_7620
Mating/filamentation pathway
PHI:1013	Gα subunit GPA2	UM 1400_10771	UM 1020_10806
PHI:861	GTP-binding protein RAS2	UM 1400_5185	UM 1020_9256
PHI:2052	Small GTPase protein CDC42	UM 1400_9760	UM 1020_4262
PHI:518	PAK kinase MST20	UM 1400_7827	UM 1020_6318
PHI:686	Adaptor protein MST50	UM 1400_5926	UM 1020_6381
PHI:2119	MAPKKK MST11	UM 1400_3163	UM 1020_7970
PHI:1179	MAPKK STE7	UM 1400_10544	UM 1020_11395
PHI:1189	MAPK GPMK1	UM 1400_3093	UM 1020_6181
PHI:1013	Gpa2	10771		Fusarium graminearum
	cAMP-dependent protein kinase regulatory subunit	10444
	Sho1,Msb1, Ras2 - cdc42 - Bmh1/Bmh2 -Ste20 - Ste11/Ste50 -Ste7 -Kss1	starvation filamentous growth
PHI:861	RAS2	5185		Fusarium graminearum

## Sheet: Table S9
Table S9 Predicted genes involved in adaptive responses to osmotic stress, pH stress, thermal stress, iron ion availability, nutrient stress, oxidative stress, and nitrosative stress for adaptation in harsh environment
FSRD stress term	FSRD protein	FSRD protein ID	Gene ID (UM 1400)	Gene ID (UM 1020)
Osmotic stress	AcuN	ANID_05746T0	UM 1400_2041	UM 1020_4599
	ACS1	S000000050	UM 1400_2692	UM 1020_3997
	AldA	ANID_00554T0	UM 1400_2593	UM 1020_3894
	AN1503	ANID_01503T0	UM 1400_7524, UM 1400_8319, UM 1400_4047	UM 1020_540, UM 1020_6942, UM 1020_11139
	AN1769	ANID_01769T0	UM 1400_7999	UM 1020_2182
	AN2882	ANID_02882T0	UM 1400_4059	UM 1020_9678
	AN6089	ANID_06089T0	UM 1400_2837	UM 1020_5473
	AN7254	ANID_07254T0	UM 1400_3339	UM 1020_10203
	Arg1	S000005419	UM 1400_1752	UM 1020_4361
	Bli-3	NCU07267	UM 1400_844	UM 1020_4159
	CanB	ANID_01805T0	UM 1400_7604	UM 1020_10863
	Ccg-1	NCU03753	UM 1400_7583	UM 1020_10610
	CDC42	S000004219	UM 1400_1434	UM 1020_857
	CipB	ANID_07895T0	UM 1400_5882	UM 1020_6336
	CsmA	ANID_06318T0	UM 1400_522	UM 1020_2619
	Ena1	FOXG_05702	UM 1400_631	UM 1020_3226
	Fhk1	FOXG_00635	UM 1400_1280	UM 1020_9441
	Fost12	FOXG_02103	UM 1400_9052	UM 1020_5500
	FUM1	FVEG_01836	UM 1400_10233	UM 1020_3500
	Gcy-1	NCU04923	UM 1400_6158	UM 1020_7420
	Gcy-3	NCU04510	UM 1400_8584	UM 1020_7128
	GfdB	ANID_06792T0	UM 1400_9716	UM 1020_8310
	Glo1	SPBC12C2_12c.1	UM 1400_8177	UM 1020_7680
	GpdA	ANID_08041T0	UM 1400_4402	UM 1020_7018
	GRX5	S000005980	UM 1400_10338	UM 1020_9583
	Gsp1p	S000004284	UM 1400_1848	UM 1020_9010
	IppA	ANID_02968T0	UM 1400_8882	UM 1020_5292
	KexB	AO090009000291	UM 1400_2445	UM 1020_682
	Lsm2	S000000122	UM 1400_2034	UM 1020_5374
	ModA	ANID_07487T0	UM 1400_9760	UM 1020_4262
	MYO5	S000004715	UM 1400_8268	UM 1020_1331
	NCA-2	NCU04736	UM 1400_777	UM 1020_2066
	NCA-3	NCU05154	UM 1400_7647	UM 1020_7855
	OrlA	Afu3g05650	UM 1400_7767	UM 1020_1585
	OS-1/NIK-1	NCU02815	UM 1400_10825	UM 1020_6049
	Os-2	NCU07024	UM 1400_10769	UM 1020_10804
	OS-4	NCU03071	UM 1400_9535	UM 1020_9297
	PbsA	ANID_00931T0	UM 1400_1356	UM 1020_9602
	Pck-1	NCU09873	UM 1400_8083	UM 1020_2095
	Pmt4	CNBG_0576T0	UM 1400_1987	UM 1020_5201
	PRO1	S000002708	UM 1400_3211	UM 1020_8500
	PrxA	ANID_08692T0	UM 1400_1326	UM 1020_5065
	PTC1	FGSG_04111	UM 1400_3269	UM 1020_7392
	RVS161	S000000602	UM 1400_5276	UM 1020_6749
	Ryh1	SPAC4C5_02c.1	UM 1400_8403	UM 1020_10500
	SAC6	S000002536	UM 1400_5439	UM 1020_9064
	SgdE	ANID_06010T0	UM 1400_9506	UM 1020_10645
	Shm2	S000004048	UM 1400_5993, UM 1400_10663	UM 1020_1244, UM 1020_10418
	Sts1	SPAC20G4_07c.1	UM 1400_10458	UM 1020_8275
	Sum1	SPAC4D7_05.1	UM 1400_5070	UM 1020_5706
	Sum3	SPCC1795_11.1	UM 1400_3614	UM 1020_6740
	Tif211	SPAC3G9_09c.1	UM 1400_1186	UM 1020_8588
	TpsA	Afu6g12950	UM 1400_7746	UM 1020_5717
	VPS21	orf19.589	UM 1400_2396, UM 1400_9900	UM 1020_2364, UM 1020_10084
	YPT72	orf19.2245	UM 1400_1650	UM 1020_6798
pH stress	Pac1	FGSG_05038	UM 1400_2583	UM 1020_10146
	Vma2	S000000331	UM 1400_4550	UM 1020_7776
Thermal stress	Arg1	S000005419	UM 1400_1752	UM 1020_4361
	CgrA	Afu8g02750	UM 1400_1883	UM 1020_7159
	ClxA	Afu4g12850	UM 1400_9427	UM 1020_1394
	CnaA	AO090020000552	UM 1400_6111	UM 1020_3115
	CR-1	NCU08377	UM 1400_2082	UM 1020_9154
	CycA	ANID_06246T0	UM 1400_2527	UM 1020_11433
	CypB	ANID_04467T0	UM 1400_656; UM 1400_3625	UM 1020_3198; UM 1020_6728
	Dak-1	NCU03779	UM 1400_986	UM 1020_406
	Fost12	FOXG_02103	UM 1400_9052	UM 1020_5500
	GET3	S000002258	UM 1400_5271	UM 1020_1121
	GRP78	NCU03982	UM 1400_4755	UM 1020_4468
	GSN	NCU06687	UM 1400_3722	UM 1020_8801
	Hsf1	NCU08480	UM 1400_4364	UM 1020_11092
	HSP70	NCU09602	UM 1400_4332	UM 1020_3160
	HSP78	S000002666	UM 1400_1870	UM 1020_7146
	Hsp104	SPBC16D10_08c.1	UM 1400_5645	UM 1020_10092
	MET6	orf19.2551	UM 1400_2181	UM 1020_8829
	OrlA	Afu3g05650	UM 1400_7767	UM 1020_1585
	Os-2	NCU07024	UM 1400_10769	UM 1020_10804
	PGM2	S000004711	UM 1400_8734	UM 1020_1100
	Pil1	S000003318	UM 1400_2426	UM 1020_700
	PRE1	S000000814	UM 1400_3613	UM 1020_6741
	Pss1	SPAC110_04c.1	UM 1400_6363	UM 1020_7652
	Rae1	SPBC16A3_05c.1	UM 1400_7256	UM 1020_2565
	RCO-1	NCU06205	UM 1400_5675	UM 1020_2853
	Sti35	FOXG_10428	UM 1400_4521	UM 1020_7805
	STL1	orf19.5753	UM 1400_6820	UM 1020_9936
	TreB	ANID_05635T0	UM 1400_5130	UM 1020_1579
	VPS21	orf19.589	UM 1400_9900; UM 1400_2396	UM 1020_2364; UM 1020_10084
	YPT72	orf19.2245	UM 1400_1650	UM 1020_6798
	Ynm3	S000005067	UM 1400_363	UM 1020_4749
Iron ion starvation	FTR1	orf19.7219	UM 1400_2655	UM 1020_3958
	AmcA	Afu8g02760	UM 1400_1176	UM 1020_8597
Nutrient stress	Atf-1	NCU01345	UM 1400_10615	UM 1020_2666
	Byr1	SPAC1D4_13.1	UM 1400_10544	UM 1020_11395
	CpcB	ANID_04163T0	UM 1400_10650	UM 1020_9244
	Ena1	FOXG_05702	UM 1400_631	UM 1020_3226
	Gpa2	S000000822	UM 1400_10771	UM 1020_10806
	Hsf1	NCU08480	UM 1400_4364	UM 1020_11092
	MEP1	orf19.1614	UM 1400_1080	UM 1020_605
	MEP2	orf19.5672	UM 1400_2001; UM 1400_6977	UM 1020_5215; UM 1020_6130
	Nuc1	S000003744	UM 1400_5741	UM 1020_3633
	PEP4	S000006075	UM 1400_5992	UM 1020_10417
	PRB1	S000000786	UM 1400_597	UM 1020_7179
	PrnC	ANID_01733T0	UM 1400_8809	UM 1020_9746
	PrnB	ANID_01732T0	UM 1400_7244	UM 1020_3816
	Ras1	SPAC17H9_09c.1	UM 1400_129	UM 1020_1007
	Rcd1	SPAC29B12_06c.1	UM 1400_10427	UM 1020_9414
	RhbA	Afu5g05480	UM 1400_3603	UM 1020_10216
	RPS-7	NCU00258	UM 1400_9785	UM 1020_8074
	RVS161	S000000602	UM 1400_5276	UM 1020_6749
	Snf4	S000003083	UM 1400_6126	UM 1020_3409
	Ste13	SPBC776_09.1	UM 1400_9262	UM 1020_8780
	TreB	ANID_05635T0	UM 1400_5130	UM 1020_1579
Nitrosative stress	FhbA	ANID_07169T0	UM 1400_2573	UM 1020_8746
Oxidative stress	Act1	S000001855	UM 1400_3696; UM 1400_10319	UM 1020_2575; UM 1020_9288
	Adh1	FOXG_06859	UM 1400_5852	UM 1020_5519
	AifA	ANID_09103T0	UM 1400_5204	UM 1020_3016
	Aox	Afu2g05060	UM 1400_7070	UM 1020_2306
	Atf-1	NCU01345	UM 1400_10615	UM 1020_2666
	Atm1	SPAC15A10_01.1	UM 1400_5492	UM 1020_10252
	ATX1	S000005203	UM 1400_4259	UM 1020_5951
	Ccp1	CNBG_0706T0	UM 1400_1840	UM 1020_9018
	CKA2	orf19.3530	UM 1400_4856	UM 1020_8983
	CPR1	S000002562	UM 1400_8299; UM 1400_5124; UM 1400_4032	UM 1020_1298; UM 1020_1573; UM 1020_4863
	Crm1	SPAC1805_17.1	UM 1400_932	UM 1020_451
	CAT-1	NCU08791	UM 1400_6818	UM 1020_9938
	Cys3	S000000010	UM 1400_276	UM 1020_8185
	ERG25	CNBG_3274T0	UM 1400_1199	UM 1020_8575
	Fhk1	FOXG_00635	UM 1400_1280	UM 1020_9441
	Fost12	FOXG_02103	UM 1400_9052	UM 1020_5500
	Frr1	CNBG_0085T0	UM 1400_308	UM 1020_5694
	Gnd1	S000001226	UM 1400_206	UM 1020_7480
	Gph1	S000006364	UM 1400_10770	UM 1020_10805
	GpxA	ANID_02846T0	UM 1400_7526	UM 1020_8016
	Gst-1	Afu7g05500	UM 1400_1743; UM 1400_754	UM 1020_280; UM 1020_4352
	GstA	Afu3g10830	UM 1400_6965	UM 1020_6117
	GRX5	S000005980	UM 1400_10338	UM 1020_9583
	IDP1	S000002224	UM 1400_5325	UM 1020_10175
	Lcc1	FOXG_06022	UM 1400_1388	UM 1020_11040
	Lcc3	FOXG_07915	UM 1400_2654	UM 1020_3957
	MET17	S000004294	UM 1400_6276; UM 1400_3195	UM 1020_6004; UM 1020_10995
	Mpr1	S000001900	UM 1400_10160	UM 1020_3713
	MsrA	ANID_10562T0	UM 1400_10194	UM 1020_3680
	MsrB	ANID_01932T0	UM 1400_4768	UM 1020_5663
	Nap-1	NCU03815	UM 1400_1570	UM 1020_2799
	Pac1	FGSG_05038	UM 1400_2583	UM 1020_10146
	Pgr1	SPBC17A3_07.1	UM 1400_4568	UM 1020_7756
	PhbA	ANID_06073T0	UM 1400_5461; UM 1400_4145	UM 1020_1499; UM 1020_9041
	PIM1	S000000118	UM 1400_504	UM 1020_2598
	PkaR	Afu3g10000	UM 1400_10444	UM 1020_8288
	PkcA	ANID_00106T0	UM 1400_531	UM 1020_10955
	Pph3	orf19.4378	UM 1400_291	UM 1020_1816
	PRE1	S000000814	UM 1400_3613	UM 1020_6741
	PRX1	S000000160	UM 1400_5458	UM 1020_9044
	PrxA	ANID_08692T0	UM 1400_1326	UM 1020_5065
	RIP-1	NCU09476	UM 1400_4592	UM 1020_10399
	SOD-1	NCU02133	UM 1400_571	UM 1020_7205
	Sod2	CNBG_2661T0	UM 1400_6045	UM 1020_6789
	SodA	AFL2G_01973	UM 1400_2575	UM 1020_8748
	Sho1	Afu5g08420	UM 1400_1486	UM 1020_5906
	Smf1	S000005482	UM 1400_4716	UM 1020_65
	Tal1	CNBG_2968T0	UM 1400_573	UM 1020_7203
	TKL1	S000006278	UM 1400_5349	UM 1020_10031
	TMA19	S000001539	UM 1400_3158	UM 1020_4270
	TrxR	ANID_03581T0	UM 1400_9409	UM 1020_797
	Tsa1	CNBG_2132T0	UM 1400_3138	UM 1020_9262
	TSA1B	orf19.7398	UM 1400_8827	UM 1020_9727
	TSA3	CNBG_3739T0	UM 1400_10031	UM 1020_1933
	UGA2	S000000210	UM 1400_2435	UM 1020_690
	VPS21	orf19.589	UM 1400_9900; UM 1400_2396	UM 1020_2364; UM 1020_10084
	YPT72	orf19.2245	UM 1400_1650	UM 1020_6798
	ZWF1	CNBG_2346T0	UM 1400_9682	UM 1020_4247
	ANID_04483T0	ANID_04483T0	UM 1400_10099	UM 1020_3776
